# Supplementary material for: Transcriptional states and chromatin accessibility during bovine myoblasts proliferation and myogenic differentiation
Source: Cell Prolif. 2022 Apr 1;55(5):e13219. doi: 10.1111/cpr.13219 (PMC9136495; doi:10.1111/cpr.13219)
Supplement: Supplementary file 1 — Data S1 The ranked list displaying TF motifs activity during bovine myoblasts proliferation and myogenic differentiation. [file CPR-55-e13219-s001.xlsx]

## Sheet: Sheet1
name	TF	variability	bootstrap_lower_bound	bootstrap_upper_bound	p_value	p_value_adj	rank
ENSG00000171223_LINE487_JUNB_D_N3	JUNB	102.438	7.45947	117.551	0	0	1
ENSG00000179456_LINE1245_ZNF238_D_N4	ZNF238	45.4745	2.06106	50.7953	0	0	2
ENSG00000111049_LINE482_MYF5_I_N8	MYF5	45.3166	1.33725	55.9638	0	0	3
ENSG00000072736_LINE3185_NFATC3_D_N2	NFATC3	37.1122	2.44855	39.3136	0	0	4
ENSG00000159216_LINE3282_RUNX1_D_N2	RUNX1	36.2738	10.3765	43.2756	0	0	5
ENSG00000084093_LINE665_REST_D_N10	REST	29.7808	4.14762	37.0163	0	0	6
ENSG00000163792_LINE248_TCF23_I	TCF23	29.0457	2.03692	32.3291	0	0	7
ENSG00000100393_LINE3625_EP300_D	EP300	28.2513	2.77651	33.386	0	0	8
ENSG00000124092_LINE881_CTCFL_D	CTCFL	27.7197	1.6179	33.9141	0	0	9
ENSG00000186051_LINE511_TAL2_I_N1	TAL2	27.6975	7.71008	32.2141	0	0	10
ENSG00000007866_LINE3572_TEAD3_D_N1	TEAD3	27.5073	1.38091	29.367	0	0	11
ENSG00000197905_LINE3584_TEAD4_D_N1	TEAD4	26.6255	8.2473	31.0111	0	0	12
ENSG00000164107_LINE250_HAND2_I	HAND2	25.8119	2.25579	27.9278	0	0	13
ENSG00000166261_LINE1063_ZNF202_I	ZNF202	24.2223	5.68707	28.4284	0	0	14
ENSG00000185022_LINE534_MAFF_D_N2	MAFF	23.8483	1.7365	25.8369	0	0	15
ENSG00000106459_LINE3634_NRF1_D_N3	NRF1	23.6064	1.94358	26.7331	0	0	16
ENSG00000067646_LINE629_ZFY_I	ZFY	22.5829	1.00276	26.508	0	0	17
ENSG00000111087_LINE825_GLI1_D	GLI1	22.3819	3.09152	26.9558	0	0	18
ENSG00000173404_LINE1178_INSM1_D_N2	INSM1	22.3199	2.91258	24.6313	9.88131291682493e-324	1.43279037293961e-322	19
ENSG00000144852_LINE3015_NR1I2_D_N1	NR1I2	22.1755	0.829934	26.0887	1.37666451557205e-319	1.92733032180087e-318	20
ENSG00000137265_LINE2747_IRF4_D_N1	IRF4	21.9938	3.2316	25.4156	2.30907494290786e-314	3.07876659052734e-313	21
ENSG00000189120_LINE1378_SP6_I	SP6	21.9713	7.04344	25.9701	1.01451687075948e-313	1.29120329005527e-312	22
ENSG00000111046_LINE136_MYF6_D_N1	MYF6	21.8905	2.09605	26.3273	2.05890439700183e-311	2.50649230939355e-310	23
ENSG00000168310_LINE2755_IRF2_D_N2	IRF2	21.726	0.682768	23.2158	9.63161e-307	1.12369e-305	24
ENSG00000131931_LINE3588_THAP1_D_N1	THAP1	20.6835	3.04544	23.0154	5.81166e-278	6.50905e-277	25
ENSG00000206289_LINE3134_AL8445277_I	AL8445277	20.3833	3.77197	24.6806	6.17403e-270	6.64895e-269	26
ENSG00000165702_LINE1058_GFI1B_D	GFI1B	20.3701	4.05219	23.9686	1.38226e-269	1.43345e-268	27
ENSG00000131196_LINE3211_NFATC1_D_N1	NFATC1	19.4019	2.52252	22.3832	1.6025e-244	1.6025e-243	28
ENSG00000185122_LINE2726_HSF1_D_N4	HSF1	18.7062	1.05613	19.3795	2.87192e-227	2.77288e-226	29
ENSG00000087903_LINE3242_RFX2_D_N2	RFX2	18.5443	1.24159	21.3109	2.42572e-223	2.26401e-222	30
ENSG00000198081_LINE3836_ZFP161_I	ZFP161	17.6781	3.4459	19.6672	6.36837e-203	5.75208e-202	31
ENSG00000178951_LINE1236_ZBTB7A_D_N1	ZBTB7A	17.2493	0.809284	20.0201	3.5371e-193	3.09497e-192	32
ENSG00000172216_LINE498_CEBPB_D_N8	CEBPB	17.141	0.611272	19.765	9.36942e-191	7.94981e-190	33
ENSG00000126746_LINE901_ZNF384_D	ZNF384	16.5537	1.16497	18.2912	7.05965e-178	5.81383e-177	34
ENSG00000153779_LINE2398_TGIF2LX_D	TGIF2LX	16.2776	0.347185	19.9286	5.57954e-172	4.46363e-171	35
ENSG00000140009_LINE3002_ESR2_D_N2	ESR2	15.8939	2.22037	18.5446	6.00014e-164	4.66678e-163	36
ENSG00000126561_LINE3481_STAT5A_D_N2	STAT5A	15.4548	2.3248	17.9814	5.40205e-155	4.08803e-154	37
ENSG00000067082_LINE628_KLF6_D	KLF6	15.3563	1.76342	18.5054	5.09057e-153	3.75095e-152	38
ENSG00000141905_LINE3315_NFIC_D	NFIC	15.219	1.2741	16.7654	2.74123e-150	1.96806e-149	39
ENSG00000113658_LINE19362_SMAD5_I_N1	SMAD5	15.0412	3.34657	17.2531	8.66489e-147	6.06543e-146	40
ENSG00000153560_LINE2149_UBP1_D	UBP1	13.8309	1.74622	15.9251	4.62821e-124	3.16073e-123	41
ENSG00000205250_LINE1789_E2F4_D_N4	E2F4	13.8012	2.75602	15.9644	1.5844e-123	1.05627e-122	42
ENSG00000169057_LINE2826_MECP2_D	MECP2	13.6812	2.04634	16.479	2.20579e-121	1.43633e-120	43
ENSG00000177426_LINE2507_TGIF1_D_N1	TGIF1	13.4277	0.257639	16.5896	6.49309e-117	4.13197e-116	44
ENSG00000230797_LINE1592_YY2_D_N2	YY2	13.4199	3.158	15.1754	8.89323e-117	5.53356e-116	45
ENSG00000170653_LINE486_ATF7_D	ATF7	13.3172	0.466347	14.5544	5.41066e-115	3.29344e-114	46
ENSG00000130816_LINE1722_DNMT1_D	DNMT1	13.2669	1.21123	15.0629	4.0171e-114	2.39317e-113	47
ENSG00000006194_LINE594_ZNF263_D_N2	ZNF263	13.1319	4.70382	15.4477	8.33249e-112	4.86062e-111	48
ENSG00000152284_LINE3420_TCF7L1_D	TCF7L1	13.0336	2.59856	14.4786	3.91308e-110	2.23605e-109	49
ENSG00000164093_LINE2428_PITX2_D	PITX2	12.9371	1.10469	15.5374	1.67113e-108	9.35834e-108	50
ENSG00000168214_LINE1691_RBPJ_D	RBPJ	12.7848	1.9195	14.393	5.87216e-106	3.22393e-105	51
ENSG00000153879_LINE428_CEBPG_D_N2	CEBPG	12.5377	1.37491	14.0886	6.87189e-102	3.70025e-101	52
ENSG00000133740_LINE1773_E2F5_D	E2F5	12.0427	3.17073	14.5955	5.56794e-94	2.94155e-93	53
ENSG00000185129_LINE3691_PURA_D	PURA	11.6975	3.05532	14.1817	1.1806e-88	6.12163e-88	54
ENSG00000182759_LINE530_MAFA_D	MAFA	11.439	2.14516	12.6084	9.07179e-85	4.61837e-84	55
ENSG00000234254_LINE2595_ENSG00000234254_I	ENSG00000234254	11.402	0.940245	14.4741	3.21396e-84	1.60698e-83	56
ENSG00000134046_LINE2819_MBD2_D	MBD2	11.3751	2.38428	13.3908	8.05219e-84	3.95546e-83	57
ENSG00000244405_LINE1929_ETV5_D_N1	ETV5	11.0433	1.00314	12.7494	5.47937e-79	2.64521e-78	58
ENSG00000118058_LINE1721_MLL_D	MLL	11.024	1.73017	12.9152	1.0365e-78	4.91896e-78	59
ENSG00000177485_LINE1208_ZBTB33_D_N1	ZBTB33	11.0041	0.799488	12.7018	1.99781e-78	9.32312e-78	60
ENSG00000161940_LINE1031_BCL6B_D	BCL6B	10.8967	1.16376	12.1934	6.73055e-77	3.08943e-76	61
ENSG00000204103_LINE553_MAFB_D	MAFB	10.7769	1.58602	12.5997	3.2694e-75	1.4765e-74	62
ENSG00000122691_LINE162_TWIST1_D	TWIST1	10.3163	0.652644	12.6037	6.67829e-69	2.96813e-68	63
ENSG00000155090_LINE1360_KLF10_I	KLF10	10.2404	2.2902	12.2429	6.89575e-68	3.01689e-67	64
ENSG00000188290_LINE301_HES4_I	HES4	10.1652	0.167217	10.8374	6.83932e-67	2.94617e-66	65
ENSG00000162924_LINE3217_REL_D_N3	REL	10.1555	0.220498	12.3895	9.16719e-67	3.88911e-66	66
ENSG00000103495_LINE797_MAZ_D	MAZ	10.1013	1.00944	12.7058	4.74165e-66	1.98159e-65	67
ENSG00000167967_LINE1107_E4F1_D	E4F1	9.95164	0.11918	10.7117	4.20981e-64	1.73345e-63	68
ENSG00000163884_LINE1044_KLF15_D	KLF15	9.9305	2.13098	12.8221	7.89021e-64	3.20183e-63	69
ENSG00000108788_LINE134_MLX_D	MLX	9.90532	0.14073	10.6325	1.66512e-63	6.6605e-63	70
ENSG00000215397_LINE1563_SCRT2_D	SCRT2	9.67379	0.66217	11.5596	1.4598e-60	5.75697e-60	71
ENSG00000197063_LINE538_MAFG_D_N1	MAFG	9.64482	1.04957	10.7731	3.37001e-60	1.31056e-59	72
ENSG00000165891_LINE1774_E2F7_D_N1	E2F7	9.57678	0.212445	10.0667	2.37988e-59	9.12831e-59	73
ENSG00000144355_LINE2389_DLX1_D	DLX1	9.43047	0.2543	9.94849	1.51857e-57	5.74594e-57	74
ENSG00000187786_LINE297_SCXB_I	SCXB	9.16085	1.99604	11.0448	2.71868e-54	1.01497e-53	75
ENSG00000198911_LINE308_SREBF2_D_N1	SREBF2	9.12312	2.39362	10.9149	7.62161e-54	2.80796e-53	76
ENSG00000136630_LINE2355_HLX_I	HLX	9.03492	1.04222	10.2576	8.33987e-53	3.03268e-52	77
ENSG00000107187_LINE2239_LHX3_D	LHX3	8.97804	0.475044	9.36045	3.85329e-52	1.38323e-51	78
ENSG00000125398_LINE3380_SOX9_D_N4	SOX9	8.89076	0.680307	9.79184	3.95955e-51	1.40338e-50	79
ENSG00000196460_LINE3266_RFX8_I	RFX8	8.88331	1.77618	9.8258	4.82608e-51	1.68913e-50	80
ENSG00000112242_LINE1768_E2F3_D_N1	E2F3	8.83887	1.52651	9.63065	1.56467e-50	5.40875e-50	81
ENSG00000112658_LINE2806_SRF_D_N9	SRF	8.76016	1.13458	12.1771	1.23887e-49	4.23028e-49	82
ENSG00000175325_LINE2492_PROP1_D_N2	PROP1	8.72023	1.09021	9.48549	3.51297e-49	1.1851e-48	83
ENSG00000071794_LINE3610_HLTF_D	HLTF	8.56889	1.12758	10.5656	1.7486e-47	5.82865e-47	84
ENSG00000139651_LINE949_ZNF740_D_N2	ZNF740	8.47334	1.64453	10.9811	1.98905e-46	6.55216e-46	85
ENSG00000064961_LINE3344_HMG20B_I	HMG20B	8.4515	2.70624	9.76864	3.45438e-46	1.12468e-45	86
ENSG00000116016_LINE149_EPAS1_D	EPAS1	8.37044	0.762105	8.80196	2.64557e-45	8.51449e-45	87
ENSG00000185668_LINE2682_POU3F1_D_N1	POU3F1	8.32795	0.396113	9.64488	7.63055e-45	2.4279e-44	88
ENSG00000171956_LINE2021_FOXB1_D_N2	FOXB1	8.15875	1.31315	9.58615	4.90825e-43	1.54417e-42	89
ENSG00000153234_LINE3032_NR4A2_D_N2	NR4A2	8.15111	0.103381	8.59196	5.91194e-43	1.83927e-42	90
ENSG00000008197_LINE6_TFAP2D_D	TFAP2D	8.05112	0.885347	9.56683	6.63329e-42	2.04101e-41	91
ENSG00000120693_LINE19375_SMAD9_I_N1	SMAD9	8.04958	0.763285	9.72102	6.884e-42	2.09513e-41	92
ENSG00000060138_LINE2216_CSDA_I_N1	CSDA	8.00569	0.345114	9.20199	1.97052e-41	5.93274e-41	93
ENSG00000115966_LINE362_ATF2_D_N1	ATF2	7.99325	0.775631	9.09179	2.65178e-41	7.89892e-41	94
ENSG00000163848_LINE1042_ZNF148_D	ZNF148	7.96448	0.569864	9.37045	5.26094e-41	1.55059e-40	95
ENSG00000169740_LINE1118_ZNF32_I	ZNF32	7.9077	0.0458446	8.83996	2.01877e-40	5.88808e-40	96
ENSG00000197579_LINE3699_TOPORS_D	TOPORS	7.87736	2.27567	9.0302	4.12496e-40	1.19071e-39	97
ENSG00000139083_LINE1875_ETV6_D_N1	ETV6	7.6267	2.07326	8.7292	1.35893e-37	3.88265e-37	98
ENSG00000130182_LINE911_ZSCAN10_I	ZSCAN10	7.5718	0.431207	8.32289	4.71724e-37	1.33417e-36	99
ENSG00000128604_LINE2740_IRF5_D_N1	IRF5	7.57038	1.74132	9.15623	4.8708e-37	1.36382e-36	100
ENSG00000104856_LINE3201_RELB_D	RELB	7.56674	0.985221	9.21207	5.28761e-37	1.46587e-36	101
ENSG00000168610_LINE3506_STAT3_D_N5	STAT3	7.49472	2.6086	10.0228	2.66547e-36	7.31698e-36	102
ENSG00000068305_LINE2786_MEF2A_D_N8	MEF2A	7.31878	0.315482	8.92535	1.2986e-34	3.53019e-34	103
ENSG00000007968_LINE1743_E2F2_D_N1	E2F2	7.22965	1.71224	8.37605	8.97286e-34	2.41577e-33	104
ENSG00000182968_LINE3445_SOX1_I	SOX1	7.1814	1.68594	9.18979	2.52959e-33	6.74556e-33	105
ENSG00000176182_LINE2869_MYPOP_I	MYPOP	7.11034	1.51404	8.28792	1.14904e-32	3.03519e-32	106
ENSG00000103241_LINE1950_FOXF1_D_N2	FOXF1	7.07931	2.54085	8.23794	2.21434e-32	5.79453e-32	107
ENSG00000179348_LINE2120_GATA2_D_N9	GATA2	7.03872	0.236037	7.7468	5.20189e-32	1.34864e-31	108
ENSG00000169297_LINE3679_NR0B1_D	NR0B1	7.00568	1.14108	8.92255	1.03842e-31	2.66751e-31	109
ENSG00000176678_LINE2028_FOXL1_D_N1	FOXL1	6.99492	0.279631	8.2055	1.29994e-31	3.30893e-31	110
ENSG00000106261_LINE809_ZKSCAN1_I	ZKSCAN1	6.98387	0.057838	7.96563	1.63605e-31	4.12699e-31	111
ENSG00000214575_LINE3701_CPEB1_D	CPEB1	6.96528	0.848339	8.4138	2.40765e-31	6.01913e-31	112
ENSG00000117595_LINE2728_IRF6_I	IRF6	6.80486	0.428863	7.97436	6.46669e-30	1.60237e-29	113
ENSG00000102935_LINE713_ZNF423_D_N2	ZNF423	6.7357	1.50854	8.4451	2.60827e-29	6.40628e-29	114
ENSG00000170365_LINE3328_SMAD1_D	SMAD1	6.62502	1.19388	8.034	2.35815e-28	5.74158e-28	115
ENSG00000116017_LINE44_ARID3A_D_N1	ARID3A	6.62345	0.905254	8.02087	2.43265e-28	5.8719e-28	116
ENSG00000167840_LINE1104_ZNF232_D	ZNF232	6.60717	0.705929	7.42618	3.3518e-28	8.02141e-28	117
ENSG00000172273_LINE1160_HINFP_D_N3	HINFP	6.60666	0.698791	7.53762	3.38606e-28	8.03471e-28	118
ENSG00000012504_LINE2885_NR1H4_D	NR1H4	6.5543	1.37505	7.54932	9.4442e-28	2.22216e-27	119
ENSG00000120087_LINE2290_HOXB7_D	HOXB7	6.50196	0.194774	6.69473	2.6118e-27	6.09419e-27	120
ENSG00000168267_LINE261_PTF1A_D	PTF1A	6.41389	0.54995	7.84853	1.41934e-26	3.28443e-26	121
ENSG00000177932_LINE1220_ZNF354C_D	ZNF354C	6.39946	2.33451	7.48131	1.86886e-26	4.28918e-26	122
ENSG00000124920_LINE2878_C11orf9_D	C11orf9	6.39319	0.26179	7.37742	2.1057e-26	4.79346e-26	123
ENSG00000120837_LINE3650_NFYB_D_N2	NFYB	6.3221	0.357919	7.80794	8.0821e-26	1.82499e-25	124
ENSG00000172468_LINE2715_HSFY1_I	HSFY1	6.19279	0.148195	6.44461	8.97258e-25	2.00986e-24	125
ENSG00000171169_LINE2768_NAIF1_I	NAIF1	6.18431	0.58507	6.54855	1.04885e-24	2.33078e-24	126
ENSG00000175197_LINE504_DDIT3_D	DDIT3	6.16349	0.708698	7.1673	1.53717e-24	3.38905e-24	127
ENSG00000125817_LINE1666_CENPB_D	CENPB	6.11515	1.4892	6.94815	3.71533e-24	8.12728e-24	128
ENSG00000180532_LINE1261_ZSCAN4_D	ZSCAN4	6.00474	0.493725	6.5743	2.71629e-23	5.89583e-23	129
ENSG00000118217_LINE369_ATF6_D_N2	ATF6	5.94479	0.0218638	6.7499	7.87784e-23	1.69677e-22	130
ENSG00000099326_LINE684_MZF1_D_N3	MZF1	5.92759	1.61364	7.7593	1.06702e-22	2.28066e-22	131
ENSG00000136931_LINE3001_NR5A1_D	NR5A1	5.90844	0.948497	6.62258	1.49447e-22	3.17008e-22	132
ENSG00000169083_LINE3053_AR_D_N3	AR	5.87411	0.415993	6.60993	2.72545e-22	5.73779e-22	133
ENSG00000151623_LINE3026_NR3C2_D_N1	NR3C2	5.87217	1.48092	7.03605	2.81973e-22	5.89197e-22	134
ENSG00000077092_LINE2898_RARB_D_N1	RARB	5.83242	0.536194	6.84542	5.62847e-22	1.16739e-21	135
ENSG00000142539_LINE1880_SPIB_D_N2	SPIB	5.768	0.182968	6.77331	1.70782e-21	3.51611e-21	136
ENSG00000114861_LINE1957_FOXP1_D_N1	FOXP1	5.75288	2.0092	6.75263	2.2123e-21	4.52149e-21	137
ENSG00000110851_LINE821_PRDM4_D	PRDM4	5.74725	1.05007	7.05048	2.43541e-21	4.94142e-21	138
ENSG00000170577_LINE2480_SIX2_I	SIX2	5.69955	0.468654	6.73989	5.47949e-21	1.10378e-20	139
ENSG00000102349_LINE709_KLF8_D	KLF8	5.33904	0.0299231	6.39607	2.01096e-18	4.02193e-18	140
ENSG00000169136_LINE475_ATF5_D	ATF5	5.32813	1.02063	6.74295	2.38946e-18	4.74502e-18	141
ENSG00000091010_LINE2645_POU4F3_D	POU4F3	5.25647	0.115546	6.40332	7.35714e-18	1.4507e-17	142
ENSG00000183072_LINE2526_NKX25_D_N2	NKX25	5.14522	0.042955	6.29718	4.08745e-17	8.00339e-17	143
ENSG00000250542_LINE569_ENSG00000250542_I	ENSG00000250542	5.11021	0.929828	6.05776	6.95767e-17	1.35288e-16	144
ENSG00000134317_LINE2139_GRHL1_D_N2	GRHL1	5.10193	0.443091	6.20385	7.88667e-17	1.52294e-16	145
ENSG00000214717_LINE3702_ZBED1_D	ZBED1	5.09903	0.520827	5.58332	8.2399e-17	1.58025e-16	146
ENSG00000188786_LINE1372_MTF1_D_N2	MTF1	5.09525	0.560826	5.43131	8.72353e-17	1.66162e-16	147
ENSG00000139800_LINE950_ZIC5_I	ZIC5	5.05935	0.0147211	5.92197	1.49677e-16	2.83172e-16	148
ENSG00000131668_LINE2329_BARX1_D_N1	BARX1	5.00827	0.738112	5.74834	3.2053e-16	6.02339e-16	149
ENSG00000166888_LINE3492_STAT6_D_N1	STAT6	4.98703	0.0197607	5.26918	4.38898e-16	8.19277e-16	150
ENSG00000160967_LINE1705_CUX1_D_N2	CUX1	4.9612	0.103841	5.38056	6.42123e-16	1.19069e-15	151
ENSG00000115297_LINE2269_TLX2_D_N1	TLX2	4.95608	0.0546119	5.09003	6.92189e-16	1.27509e-15	152
ENSG00000125813_LINE3161_PAX1_D	PAX1	4.95484	1.47861	6.4336	7.04918e-16	1.29005e-15	153
ENSG00000165259_LINE2437_HDX_I	HDX	4.92366	0.663264	6.06261	1.11209e-15	2.02199e-15	154
ENSG00000178665_LINE1229_ZNF713_D	ZNF713	4.92225	0.959962	6.46572	1.13518e-15	2.05065e-15	155
ENSG00000137309_LINE57_HMGA1_D	HMGA1	4.91721	1.35524	6.55558	1.2216e-15	2.19261e-15	156
ENSG00000168826_LINE1113_ZBTB49_D	ZBTB49	4.84664	0.8576	6.15414	3.38574e-15	6.03826e-15	157
ENSG00000215271_LINE2566_HOMEZ_D	HOMEZ	4.84491	1.08941	5.57224	3.47081e-15	6.15079e-15	158
ENSG00000181690_LINE1275_PLAG1_D_N1	PLAG1	4.71023	0.558064	5.70294	2.32734e-14	4.09846e-14	159
ENSG00000151090_LINE3021_THRB_D_N1	THRB	4.64335	0.24107	5.47951	5.86583e-14	1.02652e-13	160
ENSG00000162613_LINE3668_FUBP1_D	FUBP1	4.61652	0.186631	5.50903	8.46728e-14	1.47257e-13	161
ENSG00000120094_LINE2292_HOXB1_D	HOXB1	4.5847	0.914342	5.50686	1.30498e-13	2.25552e-13	162
ENSG00000137492_LINE3592_PRKRIR_D	PRKRIR	4.56341	0.437321	5.40191	1.73984e-13	2.98869e-13	163
ENSG00000215612_LINE2567_HMX1_D	HMX1	4.52781	0.276771	5.00041	2.8058e-13	4.79039e-13	164
ENSG00000179922_LINE1252_ZNF784_D	ZNF784	4.49956	0.148144	4.94676	4.08801e-13	6.93723e-13	165
ENSG00000139613_LINE2855_SMARCC2_D	SMARCC2	4.49696	1.06812	6.19882	4.23202e-13	7.13834e-13	166
ENSG00000031544_LINE2888_NR2E3_D	NR2E3	4.43	0.585669	5.33458	1.02245e-12	1.71428e-12	167
ENSG00000010818_LINE598_HIVEP2_D	HIVEP2	4.40972	0.849794	4.92084	1.33188e-12	2.2198e-12	168
ENSG00000154832_LINE1724_CXXC1_D	CXXC1	4.40067	0.36252	5.08599	1.49821e-12	2.48223e-12	169
ENSG00000167800_LINE3554_TBX10_I	TBX10	4.39227	1.12377	5.29521	1.67056e-12	2.75151e-12	170
ENSG00000078900_LINE3145_TP73_D_N2	TP73	4.33921	0.616352	5.26161	3.30794e-12	5.4165e-12	171
ENSG00000077150_LINE3188_NFKB2_D_N1	NFKB2	4.28133	0.604864	5.10686	6.90242e-12	1.12365e-11	172
ENSG00000177045_LINE2505_SIX5_D_N1	SIX5	4.21963	0.120499	5.23383	1.49484e-11	2.4194e-11	173
ENSG00000198914_LINE2689_POU3F3_D_N1	POU3F3	4.2155	1.15729	5.0309	1.57345e-11	2.53199e-11	174
ENSG00000008196_LINE2_TFAP2B_D_N1	TFAP2B	4.17615	1.13152	4.86614	2.55882e-11	4.09411e-11	175
ENSG00000131759_LINE2987_RARA_D_N3	RARA	4.14682	1.14016	4.98393	3.66538e-11	5.83128e-11	176
ENSG00000174282_LINE1183_ZBTB4_D_N1	ZBTB4	4.12603	0.586619	4.98329	4.72153e-11	7.46908e-11	177
ENSG00000119138_LINE843_KLF9_I	KLF9	4.10141	0.904396	4.75054	6.36085e-11	1.00058e-10	178
ENSG00000166478_LINE1065_ZNF143_D_N2	ZNF143	4.03865	0.753363	4.86235	1.34862e-10	2.10957e-10	179
ENSG00000101057_LINE2835_MYBL2_D_N1	MYBL2	4.02936	0.740956	4.64359	1.5058e-10	2.34236e-10	180
ENSG00000177374_LINE1207_HIC1_D	HIC1	4.0024	0.18971	4.91612	2.07017e-10	3.20248e-10	181
ENSG00000147862_LINE3318_NFIB_D	NFIB	3.98844	0.00950006	4.83761	2.43905e-10	3.75238e-10	182
ENSG00000167034_LINE2454_NKX31_D_N3	NKX31	3.96631	0.869195	4.7799	3.15908e-10	4.83356e-10	183
ENSG00000170561_LINE2479_IRX2_D	IRX2	3.95049	0.276157	4.37558	3.79767e-10	5.77906e-10	184
ENSG00000170265_LINE1127_ZNF282_D	ZNF282	3.94448	0.123166	4.8467	4.07188e-10	6.16285e-10	185
ENSG00000149948_LINE59_HMGA2_D	HMGA2	3.90967	0.194467	4.4376	6.08374e-10	9.15832e-10	186
ENSG00000164299_LINE3669_SPZ1_D_N1	SPZ1	3.84116	0.595277	4.40542	1.32673e-09	1.98654e-09	187
ENSG00000185670_LINE1324_ZBTB3_I	ZBTB3	3.83217	0.647471	4.64058	1.46806e-09	2.18647e-09	188
ENSG00000185697_LINE2870_MYBL1_D_N1	MYBL1	3.82128	0.677754	4.63968	1.65897e-09	2.45773e-09	189
ENSG00000179528_LINE2514_LBX2_D_N1	LBX2	3.66701	0.627518	4.06535	9.02217e-09	1.32958e-08	190
ENSG00000106004_LINE2211_HOXA5_D_N1	HOXA5	3.61361	0.401832	4.22897	1.59406e-08	2.33684e-08	191
ENSG00000117707_LINE3183_PROX1_D	PROX1	3.6014	0.0564786	4.02755	1.81325e-08	2.64433e-08	192
ENSG00000197062_LINE3797_ZNF187_I	ZNF187	3.57114	0.0918092	3.91904	2.49114e-08	3.61408e-08	193
ENSG00000181449_LINE3441_SOX2_D_N2	SOX2	3.53395	0.715361	4.17823	3.66608e-08	5.29125e-08	194
ENSG00000054598_LINE1938_FOXC1_D_N2	FOXC1	3.50976	0.287952	4.28711	4.7027e-08	6.75259e-08	195
ENSG00000124782_LINE888_RREB1_D_N2	RREB1	3.45252	1.05624	4.09223	8.41808e-08	1.20258e-07	196
ENSG00000175387_LINE3330_SMAD2_D	SMAD2	3.43118	1.16706	3.99952	1.04317e-07	1.48268e-07	197
ENSG00000164438_LINE2429_TLX3_I	TLX3	3.42589	0.432683	4.15273	1.09983e-07	1.55532e-07	198
ENSG00000189308_LINE1715_LIN54_I	LIN54	3.41253	0.677945	4.11816	1.25668e-07	1.76819e-07	199
ENSG00000137090_LINE1730_DMRT1_D_N1	DMRT1	3.3913	0.761839	4.36256	1.55153e-07	2.17215e-07	200
ENSG00000112837_LINE19949_TBX18_I_N1	TBX18	3.37928	0.518165	4.1279	1.7472e-07	2.43391e-07	201
ENSG00000174332_LINE1185_GLIS1_D	GLIS1	3.30121	0.122189	3.57042	3.73662e-07	5.16595e-07	202
ENSG00000111424_LINE2940_VDR_D_N1	VDR	3.30097	0.595447	3.67151	3.74531e-07	5.16595e-07	203
ENSG00000164011_LINE1045_ZNF691_I	ZNF691	3.2701	0.614518	3.95435	5.03233e-07	6.90712e-07	204
ENSG00000143365_LINE3014_RORC_D	RORC	3.15429	0.77117	3.55653	1.48503e-06	2.02833e-06	205
ENSG00000135903_LINE2625_PAX3_D_N1	PAX3	3.13847	0.0339207	3.54751	1.716e-06	2.33243e-06	206
ENSG00000184058_LINE3555_TBX1_D_N1	TBX1	3.11184	0.272889	3.83879	2.18515e-06	2.95576e-06	207
ENSG00000135457_LINE2141_TFCP2_D_N1	TFCP2	3.10601	0.715228	3.73045	2.30321e-06	3.10047e-06	208
ENSG00000171443_LINE1140_ZNF524_D_N1	ZNF524	3.07493	0.592723	3.43429	3.04378e-06	4.07779e-06	209
ENSG00000128709_LINE2319_HOXD9_D	HOXD9	3.06231	0.0472964	3.75043	3.40539e-06	4.54052e-06	210
ENSG00000171634_LINE3685_BPTF_D_N1	BPTF	3.05134	0.627769	4.0158	3.75339e-06	4.9808e-06	211
ENSG00000148200_LINE3017_NR6A1_D_N2	NR6A1	2.98911	0.66843	3.33515	6.47019e-06	8.54553e-06	212
ENSG00000115112_LINE11247_TFCP2L1_I_N2	TFCP2L1	2.96431	0.764865	3.88925	8.01227e-06	1.05326e-05	213
ENSG00000116819_LINE19_TFAP2E_I	TFAP2E	2.96243	0.611451	3.57353	8.14241e-06	1.06536e-05	214
ENSG00000007372_LINE2605_PAX6_D_N3	PAX6	2.94238	1.01169	3.91113	9.6637e-06	1.25853e-05	215
ENSG00000125618_LINE3159_PAX8_D	PAX8	2.90151	0.0660762	3.47762	1.36481e-05	1.7692e-05	216
ENSG00000182521_LINE3570_TBPL2_I	TBPL2	2.8807	0.185283	3.46392	1.62386e-05	2.0953e-05	217
ENSG00000111704_LINE2264_NANOG_D	NANOG	2.86629	0.342442	3.49148	1.83019e-05	2.3507e-05	218
ENSG00000131408_LINE2980_NR1H2_D	NR1H2	2.85963	0.114501	3.4273	1.93373e-05	2.47235e-05	219
ENSG00000111206_LINE1956_FOXM1_D	FOXM1	2.7889	0.216126	3.79281	3.44021e-05	4.37845e-05	220
ENSG00000163435_LINE1919_ELF3_D_N2	ELF3	2.7358	0.512377	3.29157	5.24784e-05	6.64885e-05	221
ENSG00000189298_LINE1383_ZKSCAN3_D	ZKSCAN3	2.71343	0.575751	3.27482	6.25345e-05	7.88724e-05	222
ENSG00000204527_LINE2558_DUXA_D	DUXA	2.64997	0.135731	2.96912	0.000101952	0.000128011	223
ENSG00000204060_LINE2062_FOXO6_D_N1	FOXO6	2.58485	0.28941	2.99337	0.000166186	0.000207733	224
ENSG00000179111_LINE284_HES7_D	HES7	2.58418	0.0309665	3.05746	0.000167017	0.000207843	225
ENSG00000153266_LINE992_FEZF2_I	FEZF2	2.56366	0.0166301	3.42476	0.000194273	0.000240692	226
ENSG00000143032_LINE2380_BARHL2_D_N2	BARHL2	2.55882	0.103357	2.79721	0.000201292	0.00024829	227
ENSG00000166949_LINE3324_SMAD3_D_N1	SMAD3	2.54823	0.133507	3.05968	0.000217466	0.000267064	228
ENSG00000147421_LINE2390_HMBOX1_D	HMBOX1	2.52365	0.862183	3.40558	0.000259881	0.000317759	229
ENSG00000135100_LINE2344_HNF1A_D_N4	HNF1A	2.52115	0.28562	3.11417	0.000264619	0.000322145	230
ENSG00000128710_LINE2321_HOXD10_D	HOXD10	2.5018	0.324812	3.0245	0.000304008	0.000368494	231
ENSG00000164532_LINE3549_TBX20_D_N2	TBX20	2.49127	0.790522	3.26417	0.000327712	0.000395515	232
ENSG00000186564_LINE2047_FOXD2_D_N1	FOXD2	2.41474	0.666461	2.74073	0.000559507	0.000672369	233
ENSG00000142611_LINE960_PRDM16_I	PRDM16	2.38926	0.118775	2.71535	0.000665918	0.000796824	234
ENSG00000124827_LINE2128_GCM2_D	GCM2	2.37136	0.736975	2.81637	0.000751611	0.000892451	235
ENSG00000172818_LINE1168_OVOL1_D	OVOL1	2.37124	0.336341	3.07857	0.000752209	0.000892451	236
ENSG00000160973_LINE2004_FOXH1_D	FOXH1	2.3102	0.432607	2.67365	0.0011281	0.00133277	237
ENSG00000096401_LINE2834_CDC5L_D_N2	CDC5L	2.27272	0.30618	2.87622	0.00143848	0.00169233	238
ENSG00000128713_LINE2322_HOXD11_D_N1	HOXD11	2.2364	0.392902	2.82657	0.00181279	0.00212377	239
ENSG00000137270_LINE2132_GCM1_D_N4	GCM1	2.22525	0.65684	2.63266	0.00194467	0.00226879	240
ENSG00000135111_LINE3538_TBX3_D	TBX3	2.08674	0.504313	2.52813	0.00450129	0.00522971	241
ENSG00000256683_LINE3706_ZNF350_D	ZNF350	2.06693	0.329973	2.52402	0.00505046	0.00584351	242
ENSG00000164920_LINE1051_OSR2_I	OSR2	2.06335	0.115147	2.44364	0.0051559	0.00594096	243
ENSG00000121068_LINE3532_TBX2_D_N1	TBX2	2.03847	0.261261	2.47079	0.00594586	0.00682312	244
ENSG00000184271_LINE2532_POU6F1_D_N2	POU6F1	2.02234	0.274765	2.47147	0.00651443	0.00744507	245
ENSG00000150347_LINE49_ARID5B_D_N1	ARID5B	1.95696	0.301569	2.36982	0.00935512	0.0106481	246
ENSG00000206454_LINE6122_AL7735441_I_N5	AL7735441	1.92534	0.481216	2.50481	0.0110903	0.0125719	247
ENSG00000106546_LINE130_AHR_D_N1	AHR	1.91006	0.22403	2.23948	0.0120271	0.0135789	248
ENSG00000109787_LINE818_KLF3_D	KLF3	1.9087	0.30205	2.45999	0.0121138	0.0136219	249
ENSG00000143171_LINE3007_RXRG_D_N3	RXRG	1.86799	0.130585	2.24542	0.0149783	0.0167757	250
ENSG00000105717_LINE11890_PBX4_I_N5	PBX4	1.85195	0.010686	2.24347	0.0162617	0.0181405	251
ENSG00000160224_LINE3298_AIRE_D	AIRE	1.82371	0.240892	2.20951	0.0187563	0.0208403	252
ENSG00000109381_LINE1818_ELF2_D	ELF2	1.80711	0.0853167	2.24549	0.0203731	0.0225473	253
ENSG00000197757_LINE2553_HOXC6_D	HOXC6	1.7956	0.142074	2.26976	0.0215648	0.0237722	254
ENSG00000196812_LINE1427_ZSCAN16_D	ZSCAN16	1.79308	0.556024	2.12199	0.0218342	0.0239748	255
ENSG00000174576_LINE275_NPAS4_I	NPAS4	1.76163	0.473742	2.09944	0.0254412	0.0278263	256
ENSG00000171606_LINE1149_ZNF274_D_N2	ZNF274	1.75191	0.0923734	2.13223	0.0266553	0.0290408	257
ENSG00000164048_LINE1047_ZNF589_D	ZNF589	1.74211	0.030111	2.06678	0.0279295	0.0303111	258
ENSG00000105997_LINE2210_HOXA3_D	HOXA3	1.73011	0.0279944	2.02527	0.0295607	0.0319575	259
ENSG00000171056_LINE3431_SOX7_D_N1	SOX7	1.69857	0.276363	2.12631	0.0342406	0.0368745	260
ENSG00000111249_LINE1692_CUX2_D_N1	CUX2	1.67503	0.0102322	2.30414	0.0381326	0.0409086	261
ENSG00000114439_LINE3367_BBX_I	BBX	1.61376	0.0269343	1.71957	0.0500473	0.0534856	262
ENSG00000112246_LINE139_SIM1_I	SIM1	1.56969	0.0818407	2.16337	0.0604063	0.0643109	263
ENSG00000196092_LINE3170_PAX5_D_N8	PAX5	1.52656	0.132924	1.83608	0.07218	0.0765546	264
ENSG00000101883_LINE2195_RHOXF1_D_N2	RHOXF1	1.4459	0.167072	1.66413	0.0991074	0.104717	265
ENSG00000198740_LINE1514_ZNF652_I	ZNF652	1.37826	0.456474	1.84449	0.127221	0.133917	266
ENSG00000132604_LINE2851_TERF2_I	TERF2	1.36059	0.0894941	1.66471	0.135465	0.14206	267
ENSG00000164749_LINE3040_HNF4G_D_N1	HNF4G	1.33841	0.458929	1.57333	0.146368	0.152922	268
ENSG00000184486_LINE2675_POU3F2_D_N1	POU3F2	1.17278	0.0387498	1.40079	0.248148	0.258296	269
ENSG00000012048_LINE1793_BRCA1_D_N2	BRCA1	1.14271	0.14197	1.38328	0.270526	0.280545	270
ENSG00000164458_LINE3548_T_D_N2	T	1.11268	0.332752	1.341	0.294031	0.303796	271
ENSG00000119725_LINE845_ZNF410_D	ZNF410	0.966964	0.166626	1.17982	0.422668	0.4351	272
ENSG00000073861_LINE3513_TBX21_D_N2	TBX21	0.93018	0.229831	1.10017	0.458243	0.469993	273
ENSG00000082175_LINE2903_PGR_D_N1	PGR	0.871214	0.00344869	0.957075	0.516934	0.526982	274
ENSG00000122592_LINE2299_HOXA7_D	HOXA7	0.870581	0.136107	1.06216	0.517571	0.526982	275
ENSG00000186130_LINE1341_ZBTB6_D_N2	ZBTB6	0.857339	0.0388685	1.1751	0.530946	0.538641	276
ENSG00000005513_LINE3332_SOX8_D_N2	SOX8	0.765228	0.0771425	0.966892	0.624398	0.63116	277
ENSG00000173253_LINE1736_DMRT2_D	DMRT2	0.725622	0.168128	0.880647	0.664029	0.668806	278
ENSG00000136327_LINE2348_NKX28_D	NKX28	0.716762	0.0102575	0.866693	0.672784	0.675196	279
ENSG00000206366_LINE1540_AL8448538_I	AL8448538	0.359738	0.0365663	0.460178	0.942662	0.942662	280
