# Supplementary material for: Transcriptional states and chromatin accessibility during bovine myoblasts proliferation and myogenic differentiation
Source: Cell Prolif. 2022 Apr 1;55(5):e13219. doi: 10.1111/cpr.13219 (PMC9136495; doi:10.1111/cpr.13219)
Supplement: Supplementary file 2 — Data S2 Stage‐specific peaks identified during bovine myoblasts proliferation and myogenic differentiation. [file CPR-55-e13219-s003.xlsx]

## Sheet: P_seicific_peak
chr1	2109452	2109953	P_seicific_peak1	peak1	.
chr1	2109955	2110456	P_seicific_peak2	peak2	.
chr1	2304568	2305069	P_seicific_peak3	peak3	.
chr1	3254079	3254580	P_seicific_peak4	peak4	.
chr1	6860512	6861013	P_seicific_peak5	peak5	.
chr1	6931972	6932473	P_seicific_peak6	peak6	.
chr1	6986332	6986833	P_seicific_peak7	peak7	.
chr1	7664500	7665001	P_seicific_peak8	peak8	.
chr1	7975931	7976432	P_seicific_peak9	peak9	.
chr1	9277618	9278119	P_seicific_peak10	peak10	.
chr1	9842799	9843300	P_seicific_peak11	peak11	.
chr1	10537021	10537522	P_seicific_peak12	peak12	.
chr1	11031828	11032329	P_seicific_peak13	peak13	.
chr1	16776289	16776790	P_seicific_peak14	peak14	.
chr1	16845218	16845719	P_seicific_peak15	peak15	.
chr1	17961889	17962390	P_seicific_peak16	peak16	.
chr1	20176107	20176608	P_seicific_peak17	peak17	.
chr1	21415394	21415895	P_seicific_peak18	peak18	.
chr1	22262286	22262787	P_seicific_peak19	peak19	.
chr1	22469859	22470360	P_seicific_peak20	peak20	.
chr1	22989012	22989513	P_seicific_peak21	peak21	.
chr1	23643027	23643528	P_seicific_peak22	peak22	.
chr1	25752664	25753165	P_seicific_peak23	peak23	.
chr1	30765185	30765686	P_seicific_peak24	peak24	.
chr1	31714717	31715218	P_seicific_peak25	peak25	.
chr1	33551248	33551749	P_seicific_peak26	peak26	.
chr1	34550384	34550885	P_seicific_peak27	peak27	.
chr1	34644267	34644768	P_seicific_peak28	peak28	.
chr1	35197532	35198033	P_seicific_peak29	peak29	.
chr1	35737338	35737839	P_seicific_peak30	peak30	.
chr1	38946355	38946856	P_seicific_peak31	peak31	.
chr1	39015963	39016464	P_seicific_peak32	peak32	.
chr1	42159071	42159572	P_seicific_peak33	peak33	.
chr1	42209762	42210263	P_seicific_peak34	peak34	.
chr1	42952448	42952949	P_seicific_peak35	peak35	.
chr1	43643854	43644355	P_seicific_peak36	peak36	.
chr1	45949113	45949614	P_seicific_peak37	peak37	.
chr1	46257125	46257626	P_seicific_peak38	peak38	.
chr1	46272017	46272518	P_seicific_peak39	peak39	.
chr1	46524787	46525288	P_seicific_peak40	peak40	.
chr1	49104262	49104763	P_seicific_peak41	peak41	.
chr1	50289254	50289755	P_seicific_peak42	peak42	.
chr1	50442896	50443397	P_seicific_peak43	peak43	.
chr1	51956797	51957298	P_seicific_peak44	peak44	.
chr1	52898295	52898796	P_seicific_peak45	peak45	.
chr1	53168281	53168782	P_seicific_peak46	peak46	.
chr1	53614560	53615061	P_seicific_peak47	peak47	.
chr1	54431524	54432025	P_seicific_peak48	peak48	.
chr1	54668677	54669178	P_seicific_peak49	peak49	.
chr1	54954125	54954626	P_seicific_peak50	peak50	.
chr1	57568090	57568591	P_seicific_peak51	peak51	.
chr1	57837796	57838297	P_seicific_peak52	peak52	.
chr1	57954840	57955341	P_seicific_peak53	peak53	.
chr1	58400864	58401365	P_seicific_peak54	peak54	.
chr1	59184939	59185440	P_seicific_peak55	peak55	.
chr1	59199844	59200345	P_seicific_peak56	peak56	.
chr1	59370979	59371480	P_seicific_peak57	peak57	.
chr1	61097031	61097532	P_seicific_peak58	peak58	.
chr1	62976942	62977443	P_seicific_peak59	peak59	.
chr1	64444415	64444916	P_seicific_peak60	peak60	.
chr1	64505013	64505514	P_seicific_peak61	peak61	.
chr1	64603670	64604171	P_seicific_peak62	peak62	.
chr1	64673177	64673678	P_seicific_peak63	peak63	.
chr1	64804084	64804585	P_seicific_peak64	peak64	.
chr1	64944460	64944961	P_seicific_peak65	peak65	.
chr1	65003599	65004100	P_seicific_peak66	peak66	.
chr1	65283063	65283564	P_seicific_peak67	peak67	.
chr1	65285482	65285983	P_seicific_peak68	peak68	.
chr1	65288838	65289339	P_seicific_peak69	peak69	.
chr1	65344069	65344570	P_seicific_peak70	peak70	.
chr1	66504079	66504580	P_seicific_peak71	peak71	.
chr1	66574016	66574517	P_seicific_peak72	peak72	.
chr1	67849231	67849732	P_seicific_peak73	peak73	.
chr1	69588207	69588708	P_seicific_peak74	peak74	.
chr1	70435877	70436378	P_seicific_peak75	peak75	.
chr1	70789467	70789968	P_seicific_peak76	peak76	.
chr1	70791686	70792187	P_seicific_peak77	peak77	.
chr1	71932621	71933122	P_seicific_peak78	peak78	.
chr1	72083135	72083636	P_seicific_peak79	peak79	.
chr1	72382079	72382580	P_seicific_peak80	peak80	.
chr1	72976316	72976817	P_seicific_peak81	peak81	.
chr1	73181171	73181672	P_seicific_peak82	peak82	.
chr1	73492939	73493440	P_seicific_peak83	peak83	.
chr1	73520357	73520858	P_seicific_peak84	peak84	.
chr1	73552625	73553126	P_seicific_peak85	peak85	.
chr1	75342260	75342761	P_seicific_peak86	peak86	.
chr1	75414558	75415059	P_seicific_peak87	peak87	.
chr1	75516408	75516909	P_seicific_peak88	peak88	.
chr1	76308474	76308975	P_seicific_peak89	peak89	.
chr1	76662422	76662923	P_seicific_peak90	peak90	.
chr1	77331658	77332159	P_seicific_peak91	peak91	.
chr1	78995251	78995752	P_seicific_peak92	peak92	.
chr1	78995965	78996466	P_seicific_peak93	peak93	.
chr1	79446650	79447151	P_seicific_peak94	peak94	.
chr1	79956796	79957297	P_seicific_peak95	peak95	.
chr1	80051442	80051943	P_seicific_peak96	peak96	.
chr1	80283301	80283802	P_seicific_peak97	peak97	.
chr1	80295435	80295936	P_seicific_peak98	peak98	.
chr1	80401837	80402338	P_seicific_peak99	peak99	.
chr1	80626470	80626971	P_seicific_peak100	peak100	.
chr1	81521628	81522129	P_seicific_peak101	peak101	.
chr1	82095581	82096082	P_seicific_peak102	peak102	.
chr1	82475850	82476351	P_seicific_peak103	peak103	.
chr1	83254916	83255417	P_seicific_peak104	peak104	.
chr1	84724635	84725136	P_seicific_peak105	peak105	.
chr1	85130257	85130758	P_seicific_peak106	peak106	.
chr1	85276610	85277111	P_seicific_peak107	peak107	.
chr1	85662526	85663027	P_seicific_peak108	peak108	.
chr1	86213582	86214083	P_seicific_peak109	peak109	.
chr1	86984881	86985382	P_seicific_peak110	peak110	.
chr1	87312552	87313053	P_seicific_peak111	peak111	.
chr1	87487587	87488088	P_seicific_peak112	peak112	.
chr1	88443719	88444220	P_seicific_peak113	peak113	.
chr1	88871990	88872491	P_seicific_peak114	peak114	.
chr1	88873717	88874218	P_seicific_peak115	peak115	.
chr1	89799347	89799848	P_seicific_peak116	peak116	.
chr1	90016566	90017067	P_seicific_peak117	peak117	.
chr1	92183603	92184104	P_seicific_peak118	peak118	.
chr1	92743511	92744012	P_seicific_peak119	peak119	.
chr1	94056619	94057120	P_seicific_peak120	peak120	.
chr1	94133913	94134414	P_seicific_peak121	peak121	.
chr1	94937219	94937720	P_seicific_peak122	peak122	.
chr1	95419866	95420367	P_seicific_peak123	peak123	.
chr1	95515258	95515759	P_seicific_peak124	peak124	.
chr1	96388332	96388833	P_seicific_peak125	peak125	.
chr1	96473848	96474349	P_seicific_peak126	peak126	.
chr1	96688099	96688600	P_seicific_peak127	peak127	.
chr1	97532922	97533423	P_seicific_peak128	peak128	.
chr1	98086415	98086916	P_seicific_peak129	peak129	.
chr1	98147871	98148372	P_seicific_peak130	peak130	.
chr1	99405710	99406211	P_seicific_peak131	peak131	.
chr1	100157332	100157833	P_seicific_peak132	peak132	.
chr1	106193234	106193735	P_seicific_peak133	peak133	.
chr1	106225917	106226418	P_seicific_peak134	peak134	.
chr1	106404456	106404957	P_seicific_peak135	peak135	.
chr1	107672822	107673323	P_seicific_peak136	peak136	.
chr1	108113617	108114118	P_seicific_peak137	peak137	.
chr1	108346668	108347169	P_seicific_peak138	peak138	.
chr1	108400549	108401050	P_seicific_peak139	peak139	.
chr1	108757363	108757864	P_seicific_peak140	peak140	.
chr1	109344806	109345307	P_seicific_peak141	peak141	.
chr1	109788669	109789170	P_seicific_peak142	peak142	.
chr1	110490792	110491293	P_seicific_peak143	peak143	.
chr1	110544603	110545104	P_seicific_peak144	peak144	.
chr1	111031057	111031558	P_seicific_peak145	peak145	.
chr1	113033954	113034455	P_seicific_peak146	peak146	.
chr1	114349550	114350051	P_seicific_peak147	peak147	.
chr1	114484312	114484813	P_seicific_peak148	peak148	.
chr1	114498600	114499101	P_seicific_peak149	peak149	.
chr1	114515032	114515533	P_seicific_peak150	peak150	.
chr1	115842187	115842688	P_seicific_peak151	peak151	.
chr1	115932020	115932521	P_seicific_peak152	peak152	.
chr1	115952423	115952924	P_seicific_peak153	peak153	.
chr1	116930070	116930571	P_seicific_peak154	peak154	.
chr1	117420812	117421313	P_seicific_peak155	peak155	.
chr1	117887170	117887671	P_seicific_peak156	peak156	.
chr1	117927811	117928312	P_seicific_peak157	peak157	.
chr1	119950962	119951463	P_seicific_peak158	peak158	.
chr1	120347896	120348397	P_seicific_peak159	peak159	.
chr1	121151176	121151677	P_seicific_peak160	peak160	.
chr1	122374768	122375269	P_seicific_peak161	peak161	.
chr1	123382953	123383454	P_seicific_peak162	peak162	.
chr1	124858068	124858569	P_seicific_peak163	peak163	.
chr1	125360710	125361211	P_seicific_peak164	peak164	.
chr1	125819002	125819503	P_seicific_peak165	peak165	.
chr1	125850776	125851277	P_seicific_peak166	peak166	.
chr1	126053090	126053591	P_seicific_peak167	peak167	.
chr1	126109078	126109579	P_seicific_peak168	peak168	.
chr1	126111997	126112498	P_seicific_peak169	peak169	.
chr1	126193396	126193897	P_seicific_peak170	peak170	.
chr1	126402136	126402637	P_seicific_peak171	peak171	.
chr1	126402668	126403169	P_seicific_peak172	peak172	.
chr1	127527852	127528353	P_seicific_peak173	peak173	.
chr1	127605145	127605646	P_seicific_peak174	peak174	.
chr1	128169344	128169845	P_seicific_peak175	peak175	.
chr1	128498926	128499427	P_seicific_peak176	peak176	.
chr1	129804739	129805240	P_seicific_peak177	peak177	.
chr1	129927218	129927719	P_seicific_peak178	peak178	.
chr1	130621820	130622321	P_seicific_peak179	peak179	.
chr1	130657344	130657845	P_seicific_peak180	peak180	.
chr1	130658271	130658772	P_seicific_peak181	peak181	.
chr1	130720172	130720673	P_seicific_peak182	peak182	.
chr1	131146525	131147026	P_seicific_peak183	peak183	.
chr1	131805330	131805831	P_seicific_peak184	peak184	.
chr1	132365863	132366364	P_seicific_peak185	peak185	.
chr1	132449580	132450081	P_seicific_peak186	peak186	.
chr1	132507680	132508181	P_seicific_peak187	peak187	.
chr1	133226103	133226604	P_seicific_peak188	peak188	.
chr1	133384072	133384573	P_seicific_peak189	peak189	.
chr1	133848143	133848644	P_seicific_peak190	peak190	.
chr1	134153539	134154040	P_seicific_peak191	peak191	.
chr1	135004057	135004558	P_seicific_peak192	peak192	.
chr1	135031014	135031515	P_seicific_peak193	peak193	.
chr1	135284226	135284727	P_seicific_peak194	peak194	.
chr1	135974437	135974938	P_seicific_peak195	peak195	.
chr1	135977061	135977562	P_seicific_peak196	peak196	.
chr1	135989350	135989851	P_seicific_peak197	peak197	.
chr1	137176056	137176557	P_seicific_peak198	peak198	.
chr1	137900640	137901141	P_seicific_peak199	peak199	.
chr1	138642837	138643338	P_seicific_peak200	peak200	.
chr1	138802661	138803162	P_seicific_peak201	peak201	.
chr1	138994090	138994591	P_seicific_peak202	peak202	.
chr1	139305628	139306129	P_seicific_peak203	peak203	.
chr1	140785714	140786215	P_seicific_peak204	peak204	.
chr1	141106622	141107123	P_seicific_peak205	peak205	.
chr1	141924457	141924958	P_seicific_peak206	peak206	.
chr1	142068777	142069278	P_seicific_peak207	peak207	.
chr1	142504696	142505197	P_seicific_peak208	peak208	.
chr1	142727556	142728057	P_seicific_peak209	peak209	.
chr1	142787444	142787945	P_seicific_peak210	peak210	.
chr1	142918792	142919293	P_seicific_peak211	peak211	.
chr1	142992927	142993428	P_seicific_peak212	peak212	.
chr1	143165849	143166350	P_seicific_peak213	peak213	.
chr1	143173963	143174464	P_seicific_peak214	peak214	.
chr1	143710407	143710908	P_seicific_peak215	peak215	.
chr1	144277459	144277960	P_seicific_peak216	peak216	.
chr1	144370926	144371427	P_seicific_peak217	peak217	.
chr1	146346319	146346820	P_seicific_peak218	peak218	.
chr1	146990720	146991221	P_seicific_peak219	peak219	.
chr1	147022808	147023309	P_seicific_peak220	peak220	.
chr1	147112219	147112720	P_seicific_peak221	peak221	.
chr1	147396642	147397143	P_seicific_peak222	peak222	.
chr1	147927121	147927622	P_seicific_peak223	peak223	.
chr1	148495642	148496143	P_seicific_peak224	peak224	.
chr1	148779911	148780412	P_seicific_peak225	peak225	.
chr1	150422612	150423113	P_seicific_peak226	peak226	.
chr1	152417568	152418069	P_seicific_peak227	peak227	.
chr1	152422114	152422615	P_seicific_peak228	peak228	.
chr1	153714384	153714885	P_seicific_peak229	peak229	.
chr1	154858598	154859099	P_seicific_peak230	peak230	.
chr1	155700918	155701419	P_seicific_peak231	peak231	.
chr1	156314151	156314652	P_seicific_peak232	peak232	.
chr1	158497477	158497978	P_seicific_peak233	peak233	.
chr10	883720	884221	P_seicific_peak234	peak234	.
chr10	1257537	1258038	P_seicific_peak235	peak235	.
chr10	1965432	1965933	P_seicific_peak236	peak236	.
chr10	2237986	2238487	P_seicific_peak237	peak237	.
chr10	4022912	4023413	P_seicific_peak238	peak238	.
chr10	4447637	4448138	P_seicific_peak239	peak239	.
chr10	5491489	5491990	P_seicific_peak240	peak240	.
chr10	6059036	6059537	P_seicific_peak241	peak241	.
chr10	7057218	7057719	P_seicific_peak242	peak242	.
chr10	11194194	11194695	P_seicific_peak243	peak243	.
chr10	11310326	11310827	P_seicific_peak244	peak244	.
chr10	11805723	11806224	P_seicific_peak245	peak245	.
chr10	12237262	12237763	P_seicific_peak246	peak246	.
chr10	12709544	12710045	P_seicific_peak247	peak247	.
chr10	13022584	13023085	P_seicific_peak248	peak248	.
chr10	13623153	13623654	P_seicific_peak249	peak249	.
chr10	15860042	15860543	P_seicific_peak250	peak250	.
chr10	16555441	16555942	P_seicific_peak251	peak251	.
chr10	16919570	16920071	P_seicific_peak252	peak252	.
chr10	17326923	17327424	P_seicific_peak253	peak253	.
chr10	18459394	18459895	P_seicific_peak254	peak254	.
chr10	19842937	19843438	P_seicific_peak255	peak255	.
chr10	19988203	19988704	P_seicific_peak256	peak256	.
chr10	20213707	20214208	P_seicific_peak257	peak257	.
chr10	20443792	20444293	P_seicific_peak258	peak258	.
chr10	20700815	20701316	P_seicific_peak259	peak259	.
chr10	21337605	21338106	P_seicific_peak260	peak260	.
chr10	21419200	21419701	P_seicific_peak261	peak261	.
chr10	22928900	22929401	P_seicific_peak262	peak262	.
chr10	25056005	25056506	P_seicific_peak263	peak263	.
chr10	25474576	25475077	P_seicific_peak264	peak264	.
chr10	26520935	26521436	P_seicific_peak265	peak265	.
chr10	26979107	26979608	P_seicific_peak266	peak266	.
chr10	29080826	29081327	P_seicific_peak267	peak267	.
chr10	29434484	29434985	P_seicific_peak268	peak268	.
chr10	30293973	30294474	P_seicific_peak269	peak269	.
chr10	30297956	30298457	P_seicific_peak270	peak270	.
chr10	31465449	31465950	P_seicific_peak271	peak271	.
chr10	33528343	33528844	P_seicific_peak272	peak272	.
chr10	33872566	33873067	P_seicific_peak273	peak273	.
chr10	34488256	34488757	P_seicific_peak274	peak274	.
chr10	34923090	34923591	P_seicific_peak275	peak275	.
chr10	35650072	35650573	P_seicific_peak276	peak276	.
chr10	35687191	35687692	P_seicific_peak277	peak277	.
chr10	35702374	35702875	P_seicific_peak278	peak278	.
chr10	36973362	36973863	P_seicific_peak279	peak279	.
chr10	37239776	37240277	P_seicific_peak280	peak280	.
chr10	37340957	37341458	P_seicific_peak281	peak281	.
chr10	37570638	37571139	P_seicific_peak282	peak282	.
chr10	38148123	38148624	P_seicific_peak283	peak283	.
chr10	39219353	39219854	P_seicific_peak284	peak284	.
chr10	39341775	39342276	P_seicific_peak285	peak285	.
chr10	39364077	39364578	P_seicific_peak286	peak286	.
chr10	40570665	40571166	P_seicific_peak287	peak287	.
chr10	41527693	41528194	P_seicific_peak288	peak288	.
chr10	42625602	42626103	P_seicific_peak289	peak289	.
chr10	42676741	42677242	P_seicific_peak290	peak290	.
chr10	42941400	42941901	P_seicific_peak291	peak291	.
chr10	43804148	43804649	P_seicific_peak292	peak292	.
chr10	44589384	44589885	P_seicific_peak293	peak293	.
chr10	45008380	45008881	P_seicific_peak294	peak294	.
chr10	46486164	46486665	P_seicific_peak295	peak295	.
chr10	47044562	47045063	P_seicific_peak296	peak296	.
chr10	47537578	47538079	P_seicific_peak297	peak297	.
chr10	47665735	47666236	P_seicific_peak298	peak298	.
chr10	47666295	47666796	P_seicific_peak299	peak299	.
chr10	49552151	49552652	P_seicific_peak300	peak300	.
chr10	50414636	50415137	P_seicific_peak301	peak301	.
chr10	51062236	51062737	P_seicific_peak302	peak302	.
chr10	51771840	51772341	P_seicific_peak303	peak303	.
chr10	51836824	51837325	P_seicific_peak304	peak304	.
chr10	51850846	51851347	P_seicific_peak305	peak305	.
chr10	52023974	52024475	P_seicific_peak306	peak306	.
chr10	52036962	52037463	P_seicific_peak307	peak307	.
chr10	52037468	52037969	P_seicific_peak308	peak308	.
chr10	52040351	52040852	P_seicific_peak309	peak309	.
chr10	52383081	52383582	P_seicific_peak310	peak310	.
chr10	53030469	53030970	P_seicific_peak311	peak311	.
chr10	53363123	53363624	P_seicific_peak312	peak312	.
chr10	54214013	54214514	P_seicific_peak313	peak313	.
chr10	54257718	54258219	P_seicific_peak314	peak314	.
chr10	54721824	54722325	P_seicific_peak315	peak315	.
chr10	55048416	55048917	P_seicific_peak316	peak316	.
chr10	55076778	55077279	P_seicific_peak317	peak317	.
chr10	55561513	55562014	P_seicific_peak318	peak318	.
chr10	58187289	58187790	P_seicific_peak319	peak319	.
chr10	58319370	58319871	P_seicific_peak320	peak320	.
chr10	58368565	58369066	P_seicific_peak321	peak321	.
chr10	58444627	58445128	P_seicific_peak322	peak322	.
chr10	59168177	59168678	P_seicific_peak323	peak323	.
chr10	60064858	60065359	P_seicific_peak324	peak324	.
chr10	60658823	60659324	P_seicific_peak325	peak325	.
chr10	61793820	61794321	P_seicific_peak326	peak326	.
chr10	62002814	62003315	P_seicific_peak327	peak327	.
chr10	62025948	62026449	P_seicific_peak328	peak328	.
chr10	62719179	62719680	P_seicific_peak329	peak329	.
chr10	64214337	64214838	P_seicific_peak330	peak330	.
chr10	65519188	65519689	P_seicific_peak331	peak331	.
chr10	65803738	65804239	P_seicific_peak332	peak332	.
chr10	67084205	67084706	P_seicific_peak333	peak333	.
chr10	67741268	67741769	P_seicific_peak334	peak334	.
chr10	67914635	67915136	P_seicific_peak335	peak335	.
chr10	67921978	67922479	P_seicific_peak336	peak336	.
chr10	68144770	68145271	P_seicific_peak337	peak337	.
chr10	68147871	68148372	P_seicific_peak338	peak338	.
chr10	68213608	68214109	P_seicific_peak339	peak339	.
chr10	68304423	68304924	P_seicific_peak340	peak340	.
chr10	68468810	68469311	P_seicific_peak341	peak341	.
chr10	68694650	68695151	P_seicific_peak342	peak342	.
chr10	69865589	69866090	P_seicific_peak343	peak343	.
chr10	70492439	70492940	P_seicific_peak344	peak344	.
chr10	71282409	71282910	P_seicific_peak345	peak345	.
chr10	71551155	71551656	P_seicific_peak346	peak346	.
chr10	71593593	71594094	P_seicific_peak347	peak347	.
chr10	71989975	71990476	P_seicific_peak348	peak348	.
chr10	72809110	72809611	P_seicific_peak349	peak349	.
chr10	72902691	72903192	P_seicific_peak350	peak350	.
chr10	73094216	73094717	P_seicific_peak351	peak351	.
chr10	73582676	73583177	P_seicific_peak352	peak352	.
chr10	73688260	73688761	P_seicific_peak353	peak353	.
chr10	73800516	73801017	P_seicific_peak354	peak354	.
chr10	74915971	74916472	P_seicific_peak355	peak355	.
chr10	75464798	75465299	P_seicific_peak356	peak356	.
chr10	75756016	75756517	P_seicific_peak357	peak357	.
chr10	76284126	76284627	P_seicific_peak358	peak358	.
chr10	76541141	76541642	P_seicific_peak359	peak359	.
chr10	76819744	76820245	P_seicific_peak360	peak360	.
chr10	76942588	76943089	P_seicific_peak361	peak361	.
chr10	77315081	77315582	P_seicific_peak362	peak362	.
chr10	77350862	77351363	P_seicific_peak363	peak363	.
chr10	78932481	78932982	P_seicific_peak364	peak364	.
chr10	79301514	79302015	P_seicific_peak365	peak365	.
chr10	79512549	79513050	P_seicific_peak366	peak366	.
chr10	79513929	79514430	P_seicific_peak367	peak367	.
chr10	80569029	80569530	P_seicific_peak368	peak368	.
chr10	80660861	80661362	P_seicific_peak369	peak369	.
chr10	80684605	80685106	P_seicific_peak370	peak370	.
chr10	80686157	80686658	P_seicific_peak371	peak371	.
chr10	80831631	80832132	P_seicific_peak372	peak372	.
chr10	80832842	80833343	P_seicific_peak373	peak373	.
chr10	81111115	81111616	P_seicific_peak374	peak374	.
chr10	81289141	81289642	P_seicific_peak375	peak375	.
chr10	81293115	81293616	P_seicific_peak376	peak376	.
chr10	81480961	81481462	P_seicific_peak377	peak377	.
chr10	83854249	83854750	P_seicific_peak378	peak378	.
chr10	84111258	84111759	P_seicific_peak379	peak379	.
chr10	84199660	84200161	P_seicific_peak380	peak380	.
chr10	84910986	84911487	P_seicific_peak381	peak381	.
chr10	85870945	85871446	P_seicific_peak382	peak382	.
chr10	85889722	85890223	P_seicific_peak383	peak383	.
chr10	86552908	86553409	P_seicific_peak384	peak384	.
chr10	88187582	88188083	P_seicific_peak385	peak385	.
chr10	88838796	88839297	P_seicific_peak386	peak386	.
chr10	89410743	89411244	P_seicific_peak387	peak387	.
chr10	89663004	89663505	P_seicific_peak388	peak388	.
chr10	90799111	90799612	P_seicific_peak389	peak389	.
chr10	90987800	90988301	P_seicific_peak390	peak390	.
chr10	91020293	91020794	P_seicific_peak391	peak391	.
chr10	91271074	91271575	P_seicific_peak392	peak392	.
chr10	92465722	92466223	P_seicific_peak393	peak393	.
chr10	92563013	92563514	P_seicific_peak394	peak394	.
chr10	92789545	92790046	P_seicific_peak395	peak395	.
chr10	92799058	92799559	P_seicific_peak396	peak396	.
chr10	95643146	95643647	P_seicific_peak397	peak397	.
chr10	96270424	96270925	P_seicific_peak398	peak398	.
chr10	96396382	96396883	P_seicific_peak399	peak399	.
chr10	96397192	96397693	P_seicific_peak400	peak400	.
chr10	97473099	97473600	P_seicific_peak401	peak401	.
chr10	98310956	98311457	P_seicific_peak402	peak402	.
chr10	99069488	99069989	P_seicific_peak403	peak403	.
chr10	99608869	99609370	P_seicific_peak404	peak404	.
chr10	101998615	101999116	P_seicific_peak405	peak405	.
chr10	102079235	102079736	P_seicific_peak406	peak406	.
chr10	102135470	102135971	P_seicific_peak407	peak407	.
chr10	102182379	102182880	P_seicific_peak408	peak408	.
chr10	102351456	102351957	P_seicific_peak409	peak409	.
chr11	414522	415023	P_seicific_peak410	peak410	.
chr11	2022276	2022777	P_seicific_peak411	peak411	.
chr11	2240190	2240691	P_seicific_peak412	peak412	.
chr11	2831405	2831906	P_seicific_peak413	peak413	.
chr11	3207380	3207881	P_seicific_peak414	peak414	.
chr11	4945222	4945723	P_seicific_peak415	peak415	.
chr11	5888854	5889355	P_seicific_peak416	peak416	.
chr11	5921161	5921662	P_seicific_peak417	peak417	.
chr11	6130466	6130967	P_seicific_peak418	peak418	.
chr11	6229726	6230227	P_seicific_peak419	peak419	.
chr11	6339895	6340396	P_seicific_peak420	peak420	.
chr11	6366653	6367154	P_seicific_peak421	peak421	.
chr11	6515836	6516337	P_seicific_peak422	peak422	.
chr11	6821156	6821657	P_seicific_peak423	peak423	.
chr11	7128267	7128768	P_seicific_peak424	peak424	.
chr11	7836962	7837463	P_seicific_peak425	peak425	.
chr11	8565460	8565961	P_seicific_peak426	peak426	.
chr11	9321773	9322274	P_seicific_peak427	peak427	.
chr11	9938824	9939325	P_seicific_peak428	peak428	.
chr11	10795317	10795818	P_seicific_peak429	peak429	.
chr11	11615875	11616376	P_seicific_peak430	peak430	.
chr11	12667159	12667660	P_seicific_peak431	peak431	.
chr11	12998725	12999226	P_seicific_peak432	peak432	.
chr11	13422134	13422635	P_seicific_peak433	peak433	.
chr11	13671456	13671957	P_seicific_peak434	peak434	.
chr11	14951369	14951870	P_seicific_peak435	peak435	.
chr11	16900762	16901263	P_seicific_peak436	peak436	.
chr11	17072334	17072835	P_seicific_peak437	peak437	.
chr11	19067230	19067731	P_seicific_peak438	peak438	.
chr11	19549004	19549505	P_seicific_peak439	peak439	.
chr11	19574417	19574918	P_seicific_peak440	peak440	.
chr11	20256171	20256672	P_seicific_peak441	peak441	.
chr11	20715517	20716018	P_seicific_peak442	peak442	.
chr11	21848700	21849201	P_seicific_peak443	peak443	.
chr11	22198466	22198967	P_seicific_peak444	peak444	.
chr11	24565791	24566292	P_seicific_peak445	peak445	.
chr11	25366633	25367134	P_seicific_peak446	peak446	.
chr11	25485327	25485828	P_seicific_peak447	peak447	.
chr11	25855512	25856013	P_seicific_peak448	peak448	.
chr11	26597678	26598179	P_seicific_peak449	peak449	.
chr11	27196980	27197481	P_seicific_peak450	peak450	.
chr11	28405471	28405972	P_seicific_peak451	peak451	.
chr11	28649409	28649910	P_seicific_peak452	peak452	.
chr11	28989202	28989703	P_seicific_peak453	peak453	.
chr11	29012801	29013302	P_seicific_peak454	peak454	.
chr11	29262530	29263031	P_seicific_peak455	peak455	.
chr11	29334401	29334902	P_seicific_peak456	peak456	.
chr11	30007579	30008080	P_seicific_peak457	peak457	.
chr11	30654722	30655223	P_seicific_peak458	peak458	.
chr11	30758131	30758632	P_seicific_peak459	peak459	.
chr11	34016879	34017380	P_seicific_peak460	peak460	.
chr11	35475536	35476037	P_seicific_peak461	peak461	.
chr11	37065302	37065803	P_seicific_peak462	peak462	.
chr11	37499688	37500189	P_seicific_peak463	peak463	.
chr11	37851951	37852452	P_seicific_peak464	peak464	.
chr11	37871419	37871920	P_seicific_peak465	peak465	.
chr11	38189131	38189632	P_seicific_peak466	peak466	.
chr11	38394457	38394958	P_seicific_peak467	peak467	.
chr11	38510740	38511241	P_seicific_peak468	peak468	.
chr11	40039580	40040081	P_seicific_peak469	peak469	.
chr11	40468326	40468827	P_seicific_peak470	peak470	.
chr11	41280093	41280594	P_seicific_peak471	peak471	.
chr11	41599386	41599887	P_seicific_peak472	peak472	.
chr11	42633625	42634126	P_seicific_peak473	peak473	.
chr11	42684373	42684874	P_seicific_peak474	peak474	.
chr11	44140235	44140736	P_seicific_peak475	peak475	.
chr11	44199411	44199912	P_seicific_peak476	peak476	.
chr11	44246211	44246712	P_seicific_peak477	peak477	.
chr11	45048090	45048591	P_seicific_peak478	peak478	.
chr11	46326386	46326887	P_seicific_peak479	peak479	.
chr11	46337494	46337995	P_seicific_peak480	peak480	.
chr11	46345215	46345716	P_seicific_peak481	peak481	.
chr11	46598129	46598630	P_seicific_peak482	peak482	.
chr11	46685589	46686090	P_seicific_peak483	peak483	.
chr11	46796356	46796857	P_seicific_peak484	peak484	.
chr11	46801107	46801608	P_seicific_peak485	peak485	.
chr11	48176776	48177277	P_seicific_peak486	peak486	.
chr11	48910569	48911070	P_seicific_peak487	peak487	.
chr11	49142313	49142814	P_seicific_peak488	peak488	.
chr11	49419096	49419597	P_seicific_peak489	peak489	.
chr11	49504569	49505070	P_seicific_peak490	peak490	.
chr11	49593874	49594375	P_seicific_peak491	peak491	.
chr11	49832593	49833094	P_seicific_peak492	peak492	.
chr11	49872621	49873122	P_seicific_peak493	peak493	.
chr11	50367227	50367728	P_seicific_peak494	peak494	.
chr11	50567039	50567540	P_seicific_peak495	peak495	.
chr11	51054975	51055476	P_seicific_peak496	peak496	.
chr11	51131168	51131669	P_seicific_peak497	peak497	.
chr11	51183902	51184403	P_seicific_peak498	peak498	.
chr11	53397938	53398439	P_seicific_peak499	peak499	.
chr11	54748766	54749267	P_seicific_peak500	peak500	.
chr11	56826438	56826939	P_seicific_peak501	peak501	.
chr11	57877018	57877519	P_seicific_peak502	peak502	.
chr11	60156029	60156530	P_seicific_peak503	peak503	.
chr11	60818382	60818883	P_seicific_peak504	peak504	.
chr11	60840501	60841002	P_seicific_peak505	peak505	.
chr11	62057068	62057569	P_seicific_peak506	peak506	.
chr11	62114140	62114641	P_seicific_peak507	peak507	.
chr11	62256413	62256914	P_seicific_peak508	peak508	.
chr11	63152854	63153355	P_seicific_peak509	peak509	.
chr11	63286283	63286784	P_seicific_peak510	peak510	.
chr11	64829891	64830392	P_seicific_peak511	peak511	.
chr11	66022531	66023032	P_seicific_peak512	peak512	.
chr11	67150774	67151275	P_seicific_peak513	peak513	.
chr11	67177408	67177909	P_seicific_peak514	peak514	.
chr11	67566069	67566570	P_seicific_peak515	peak515	.
chr11	67805651	67806152	P_seicific_peak516	peak516	.
chr11	69132622	69133123	P_seicific_peak517	peak517	.
chr11	69510583	69511084	P_seicific_peak518	peak518	.
chr11	69570626	69571127	P_seicific_peak519	peak519	.
chr11	69665120	69665621	P_seicific_peak520	peak520	.
chr11	70172328	70172829	P_seicific_peak521	peak521	.
chr11	71198132	71198633	P_seicific_peak522	peak522	.
chr11	72326401	72326902	P_seicific_peak523	peak523	.
chr11	73045373	73045874	P_seicific_peak524	peak524	.
chr11	74009446	74009947	P_seicific_peak525	peak525	.
chr11	74072107	74072608	P_seicific_peak526	peak526	.
chr11	74094303	74094804	P_seicific_peak527	peak527	.
chr11	74171016	74171517	P_seicific_peak528	peak528	.
chr11	75021511	75022012	P_seicific_peak529	peak529	.
chr11	75928889	75929390	P_seicific_peak530	peak530	.
chr11	78293893	78294394	P_seicific_peak531	peak531	.
chr11	78428269	78428770	P_seicific_peak532	peak532	.
chr11	78689816	78690317	P_seicific_peak533	peak533	.
chr11	79199569	79200070	P_seicific_peak534	peak534	.
chr11	79671644	79672145	P_seicific_peak535	peak535	.
chr11	79673114	79673615	P_seicific_peak536	peak536	.
chr11	79744952	79745453	P_seicific_peak537	peak537	.
chr11	80803213	80803714	P_seicific_peak538	peak538	.
chr11	81727273	81727774	P_seicific_peak539	peak539	.
chr11	81728767	81729268	P_seicific_peak540	peak540	.
chr11	82373402	82373903	P_seicific_peak541	peak541	.
chr11	82386160	82386661	P_seicific_peak542	peak542	.
chr11	82785249	82785750	P_seicific_peak543	peak543	.
chr11	82785782	82786283	P_seicific_peak544	peak544	.
chr11	83064395	83064896	P_seicific_peak545	peak545	.
chr11	83483699	83484200	P_seicific_peak546	peak546	.
chr11	84965262	84965763	P_seicific_peak547	peak547	.
chr11	85050258	85050759	P_seicific_peak548	peak548	.
chr11	85310569	85311070	P_seicific_peak549	peak549	.
chr11	85315973	85316474	P_seicific_peak550	peak550	.
chr11	85525431	85525932	P_seicific_peak551	peak551	.
chr11	85535129	85535630	P_seicific_peak552	peak552	.
chr11	85801573	85802074	P_seicific_peak553	peak553	.
chr11	86185434	86185935	P_seicific_peak554	peak554	.
chr11	86201221	86201722	P_seicific_peak555	peak555	.
chr11	86213632	86214133	P_seicific_peak556	peak556	.
chr11	86261246	86261747	P_seicific_peak557	peak557	.
chr11	86323112	86323613	P_seicific_peak558	peak558	.
chr11	87245753	87246254	P_seicific_peak559	peak559	.
chr11	87841127	87841628	P_seicific_peak560	peak560	.
chr11	89733478	89733979	P_seicific_peak561	peak561	.
chr11	89757459	89757960	P_seicific_peak562	peak562	.
chr11	89979867	89980368	P_seicific_peak563	peak563	.
chr11	90328862	90329363	P_seicific_peak564	peak564	.
chr11	90786947	90787448	P_seicific_peak565	peak565	.
chr11	91072367	91072868	P_seicific_peak566	peak566	.
chr11	91291558	91292059	P_seicific_peak567	peak567	.
chr11	91703559	91704060	P_seicific_peak568	peak568	.
chr11	92118819	92119320	P_seicific_peak569	peak569	.
chr11	92639449	92639950	P_seicific_peak570	peak570	.
chr11	92983039	92983540	P_seicific_peak571	peak571	.
chr11	95280322	95280823	P_seicific_peak572	peak572	.
chr11	95567944	95568445	P_seicific_peak573	peak573	.
chr11	95800894	95801395	P_seicific_peak574	peak574	.
chr11	96229488	96229989	P_seicific_peak575	peak575	.
chr11	97152540	97153041	P_seicific_peak576	peak576	.
chr11	97689989	97690490	P_seicific_peak577	peak577	.
chr11	97865027	97865528	P_seicific_peak578	peak578	.
chr11	98517320	98517821	P_seicific_peak579	peak579	.
chr11	98632291	98632792	P_seicific_peak580	peak580	.
chr11	99688338	99688839	P_seicific_peak581	peak581	.
chr11	100359159	100359660	P_seicific_peak582	peak582	.
chr11	100937005	100937506	P_seicific_peak583	peak583	.
chr11	101430520	101431021	P_seicific_peak584	peak584	.
chr11	101530620	101531121	P_seicific_peak585	peak585	.
chr11	101767016	101767517	P_seicific_peak586	peak586	.
chr11	102697153	102697654	P_seicific_peak587	peak587	.
chr11	103430330	103430831	P_seicific_peak588	peak588	.
chr11	104559236	104559737	P_seicific_peak589	peak589	.
chr11	104753022	104753523	P_seicific_peak590	peak590	.
chr11	105250539	105251040	P_seicific_peak591	peak591	.
chr11	105330333	105330834	P_seicific_peak592	peak592	.
chr11	105540797	105541298	P_seicific_peak593	peak593	.
chr11	105605368	105605869	P_seicific_peak594	peak594	.
chr11	105814190	105814691	P_seicific_peak595	peak595	.
chr11	106593928	106594429	P_seicific_peak596	peak596	.
chr11	106609709	106610210	P_seicific_peak597	peak597	.
chr11	106819851	106820352	P_seicific_peak598	peak598	.
chr12	1736647	1737148	P_seicific_peak599	peak599	.
chr12	1817407	1817908	P_seicific_peak600	peak600	.
chr12	1997596	1998097	P_seicific_peak601	peak601	.
chr12	2048723	2049224	P_seicific_peak602	peak602	.
chr12	9546879	9547380	P_seicific_peak603	peak603	.
chr12	10621177	10621678	P_seicific_peak604	peak604	.
chr12	12069480	12069981	P_seicific_peak605	peak605	.
chr12	12088271	12088772	P_seicific_peak606	peak606	.
chr12	12535011	12535512	P_seicific_peak607	peak607	.
chr12	12912730	12913231	P_seicific_peak608	peak608	.
chr12	13081397	13081898	P_seicific_peak609	peak609	.
chr12	13762785	13763286	P_seicific_peak610	peak610	.
chr12	14646259	14646760	P_seicific_peak611	peak611	.
chr12	15640902	15641403	P_seicific_peak612	peak612	.
chr12	16275100	16275601	P_seicific_peak613	peak613	.
chr12	17374941	17375442	P_seicific_peak614	peak614	.
chr12	17877172	17877673	P_seicific_peak615	peak615	.
chr12	18940389	18940890	P_seicific_peak616	peak616	.
chr12	21793598	21794099	P_seicific_peak617	peak617	.
chr12	21810996	21811497	P_seicific_peak618	peak618	.
chr12	21949232	21949733	P_seicific_peak619	peak619	.
chr12	22406347	22406848	P_seicific_peak620	peak620	.
chr12	24018533	24019034	P_seicific_peak621	peak621	.
chr12	25244572	25245073	P_seicific_peak622	peak622	.
chr12	26614138	26614639	P_seicific_peak623	peak623	.
chr12	27517542	27518043	P_seicific_peak624	peak624	.
chr12	28226888	28227389	P_seicific_peak625	peak625	.
chr12	29539530	29540031	P_seicific_peak626	peak626	.
chr12	29965826	29966327	P_seicific_peak627	peak627	.
chr12	31633363	31633864	P_seicific_peak628	peak628	.
chr12	31633920	31634421	P_seicific_peak629	peak629	.
chr12	33054165	33054666	P_seicific_peak630	peak630	.
chr12	35115629	35116130	P_seicific_peak631	peak631	.
chr12	35473369	35473870	P_seicific_peak632	peak632	.
chr12	36664881	36665382	P_seicific_peak633	peak633	.
chr12	36988533	36989034	P_seicific_peak634	peak634	.
chr12	42160728	42161229	P_seicific_peak635	peak635	.
chr12	42970162	42970663	P_seicific_peak636	peak636	.
chr12	44069262	44069763	P_seicific_peak637	peak637	.
chr12	44382061	44382562	P_seicific_peak638	peak638	.
chr12	46103359	46103860	P_seicific_peak639	peak639	.
chr12	46993416	46993917	P_seicific_peak640	peak640	.
chr12	48314931	48315432	P_seicific_peak641	peak641	.
chr12	49504233	49504734	P_seicific_peak642	peak642	.
chr12	49723365	49723866	P_seicific_peak643	peak643	.
chr12	50418497	50418998	P_seicific_peak644	peak644	.
chr12	50733129	50733630	P_seicific_peak645	peak645	.
chr12	50763083	50763584	P_seicific_peak646	peak646	.
chr12	50822338	50822839	P_seicific_peak647	peak647	.
chr12	52747539	52748040	P_seicific_peak648	peak648	.
chr12	52783436	52783937	P_seicific_peak649	peak649	.
chr12	53718574	53719075	P_seicific_peak650	peak650	.
chr12	53857735	53858236	P_seicific_peak651	peak651	.
chr12	54410077	54410578	P_seicific_peak652	peak652	.
chr12	55092082	55092583	P_seicific_peak653	peak653	.
chr12	55798831	55799332	P_seicific_peak654	peak654	.
chr12	55877559	55878060	P_seicific_peak655	peak655	.
chr12	58064876	58065377	P_seicific_peak656	peak656	.
chr12	60659082	60659583	P_seicific_peak657	peak657	.
chr12	63737200	63737701	P_seicific_peak658	peak658	.
chr12	65070870	65071371	P_seicific_peak659	peak659	.
chr12	65375959	65376460	P_seicific_peak660	peak660	.
chr12	66752490	66752991	P_seicific_peak661	peak661	.
chr12	67856511	67857012	P_seicific_peak662	peak662	.
chr12	69214879	69215380	P_seicific_peak663	peak663	.
chr12	69516418	69516919	P_seicific_peak664	peak664	.
chr12	69632605	69633106	P_seicific_peak665	peak665	.
chr12	69696808	69697309	P_seicific_peak666	peak666	.
chr12	70675189	70675690	P_seicific_peak667	peak667	.
chr12	72930952	72931453	P_seicific_peak668	peak668	.
chr12	73030632	73031133	P_seicific_peak669	peak669	.
chr12	73132339	73132840	P_seicific_peak670	peak670	.
chr12	74005785	74006286	P_seicific_peak671	peak671	.
chr12	74054634	74055135	P_seicific_peak672	peak672	.
chr12	74291788	74292289	P_seicific_peak673	peak673	.
chr12	74746826	74747327	P_seicific_peak674	peak674	.
chr12	75234916	75235417	P_seicific_peak675	peak675	.
chr12	75298052	75298553	P_seicific_peak676	peak676	.
chr12	75403460	75403961	P_seicific_peak677	peak677	.
chr12	75434294	75434795	P_seicific_peak678	peak678	.
chr12	75514947	75515448	P_seicific_peak679	peak679	.
chr12	75839404	75839905	P_seicific_peak680	peak680	.
chr12	76074049	76074550	P_seicific_peak681	peak681	.
chr12	77240164	77240665	P_seicific_peak682	peak682	.
chr12	77992082	77992583	P_seicific_peak683	peak683	.
chr12	78109277	78109778	P_seicific_peak684	peak684	.
chr12	78363939	78364440	P_seicific_peak685	peak685	.
chr12	78576276	78576777	P_seicific_peak686	peak686	.
chr12	81340248	81340749	P_seicific_peak687	peak687	.
chr12	81781121	81781622	P_seicific_peak688	peak688	.
chr12	82259035	82259536	P_seicific_peak689	peak689	.
chr12	82706018	82706519	P_seicific_peak690	peak690	.
chr12	83319827	83320328	P_seicific_peak691	peak691	.
chr12	84123241	84123742	P_seicific_peak692	peak692	.
chr12	84949576	84950077	P_seicific_peak693	peak693	.
chr12	85408890	85409391	P_seicific_peak694	peak694	.
chr12	86297434	86297935	P_seicific_peak695	peak695	.
chr12	86326491	86326992	P_seicific_peak696	peak696	.
chr13	851869	852370	P_seicific_peak697	peak697	.
chr13	1577614	1578115	P_seicific_peak698	peak698	.
chr13	1841917	1842418	P_seicific_peak699	peak699	.
chr13	2232324	2232825	P_seicific_peak700	peak700	.
chr13	2402209	2402710	P_seicific_peak701	peak701	.
chr13	2524555	2525056	P_seicific_peak702	peak702	.
chr13	2551723	2552224	P_seicific_peak703	peak703	.
chr13	4665740	4666241	P_seicific_peak704	peak704	.
chr13	4727427	4727928	P_seicific_peak705	peak705	.
chr13	5390815	5391316	P_seicific_peak706	peak706	.
chr13	5870726	5871227	P_seicific_peak707	peak707	.
chr13	6743212	6743713	P_seicific_peak708	peak708	.
chr13	7247273	7247774	P_seicific_peak709	peak709	.
chr13	7929990	7930491	P_seicific_peak710	peak710	.
chr13	9661065	9661566	P_seicific_peak711	peak711	.
chr13	10514574	10515075	P_seicific_peak712	peak712	.
chr13	10745151	10745652	P_seicific_peak713	peak713	.
chr13	13875640	13876141	P_seicific_peak714	peak714	.
chr13	14512850	14513351	P_seicific_peak715	peak715	.
chr13	16180860	16181361	P_seicific_peak716	peak716	.
chr13	16664398	16664899	P_seicific_peak717	peak717	.
chr13	17484593	17485094	P_seicific_peak718	peak718	.
chr13	17536745	17537246	P_seicific_peak719	peak719	.
chr13	18627895	18628396	P_seicific_peak720	peak720	.
chr13	19005561	19006062	P_seicific_peak721	peak721	.
chr13	19331440	19331941	P_seicific_peak722	peak722	.
chr13	19411913	19412414	P_seicific_peak723	peak723	.
chr13	19556585	19557086	P_seicific_peak724	peak724	.
chr13	19655317	19655818	P_seicific_peak725	peak725	.
chr13	19726217	19726718	P_seicific_peak726	peak726	.
chr13	19941698	19942199	P_seicific_peak727	peak727	.
chr13	22364495	22364996	P_seicific_peak728	peak728	.
chr13	23799840	23800341	P_seicific_peak729	peak729	.
chr13	25892294	25892795	P_seicific_peak730	peak730	.
chr13	26136169	26136670	P_seicific_peak731	peak731	.
chr13	28342538	28343039	P_seicific_peak732	peak732	.
chr13	28430843	28431344	P_seicific_peak733	peak733	.
chr13	28836224	28836725	P_seicific_peak734	peak734	.
chr13	30657571	30658072	P_seicific_peak735	peak735	.
chr13	32636055	32636556	P_seicific_peak736	peak736	.
chr13	35303221	35303722	P_seicific_peak737	peak737	.
chr13	35305909	35306410	P_seicific_peak738	peak738	.
chr13	37322316	37322817	P_seicific_peak739	peak739	.
chr13	37892657	37893158	P_seicific_peak740	peak740	.
chr13	38218038	38218539	P_seicific_peak741	peak741	.
chr13	39197760	39198261	P_seicific_peak742	peak742	.
chr13	39276146	39276647	P_seicific_peak743	peak743	.
chr13	39806333	39806834	P_seicific_peak744	peak744	.
chr13	41141337	41141838	P_seicific_peak745	peak745	.
chr13	41869166	41869667	P_seicific_peak746	peak746	.
chr13	43078602	43079103	P_seicific_peak747	peak747	.
chr13	45100869	45101370	P_seicific_peak748	peak748	.
chr13	46350861	46351362	P_seicific_peak749	peak749	.
chr13	46406826	46407327	P_seicific_peak750	peak750	.
chr13	46664853	46665354	P_seicific_peak751	peak751	.
chr13	46771432	46771933	P_seicific_peak752	peak752	.
chr13	46793595	46794096	P_seicific_peak753	peak753	.
chr13	47076824	47077325	P_seicific_peak754	peak754	.
chr13	47344868	47345369	P_seicific_peak755	peak755	.
chr13	47410905	47411406	P_seicific_peak756	peak756	.
chr13	47697383	47697884	P_seicific_peak757	peak757	.
chr13	47846167	47846668	P_seicific_peak758	peak758	.
chr13	48377800	48378301	P_seicific_peak759	peak759	.
chr13	48654005	48654506	P_seicific_peak760	peak760	.
chr13	49438107	49438608	P_seicific_peak761	peak761	.
chr13	51005138	51005639	P_seicific_peak762	peak762	.
chr13	51075901	51076402	P_seicific_peak763	peak763	.
chr13	51467549	51468050	P_seicific_peak764	peak764	.
chr13	52541185	52541686	P_seicific_peak765	peak765	.
chr13	53139616	53140117	P_seicific_peak766	peak766	.
chr13	53191620	53192121	P_seicific_peak767	peak767	.
chr13	53202690	53203191	P_seicific_peak768	peak768	.
chr13	53270920	53271421	P_seicific_peak769	peak769	.
chr13	54716172	54716673	P_seicific_peak770	peak770	.
chr13	55349493	55349994	P_seicific_peak771	peak771	.
chr13	55488266	55488767	P_seicific_peak772	peak772	.
chr13	56031922	56032423	P_seicific_peak773	peak773	.
chr13	56206088	56206589	P_seicific_peak774	peak774	.
chr13	57547357	57547858	P_seicific_peak775	peak775	.
chr13	58288143	58288644	P_seicific_peak776	peak776	.
chr13	58521280	58521781	P_seicific_peak777	peak777	.
chr13	60251491	60251992	P_seicific_peak778	peak778	.
chr13	60539031	60539532	P_seicific_peak779	peak779	.
chr13	62901571	62902072	P_seicific_peak780	peak780	.
chr13	63296497	63296998	P_seicific_peak781	peak781	.
chr13	65617580	65618081	P_seicific_peak782	peak782	.
chr13	65888235	65888736	P_seicific_peak783	peak783	.
chr13	65951204	65951705	P_seicific_peak784	peak784	.
chr13	66386508	66387009	P_seicific_peak785	peak785	.
chr13	68799084	68799585	P_seicific_peak786	peak786	.
chr13	68825961	68826462	P_seicific_peak787	peak787	.
chr13	68896406	68896907	P_seicific_peak788	peak788	.
chr13	68896917	68897418	P_seicific_peak789	peak789	.
chr13	69160017	69160518	P_seicific_peak790	peak790	.
chr13	69701997	69702498	P_seicific_peak791	peak791	.
chr13	69840050	69840551	P_seicific_peak792	peak792	.
chr13	70275279	70275780	P_seicific_peak793	peak793	.
chr13	70568475	70568976	P_seicific_peak794	peak794	.
chr13	72352762	72353263	P_seicific_peak795	peak795	.
chr13	74593476	74593977	P_seicific_peak796	peak796	.
chr13	74598976	74599477	P_seicific_peak797	peak797	.
chr13	74600262	74600763	P_seicific_peak798	peak798	.
chr13	74600856	74601357	P_seicific_peak799	peak799	.
chr13	74605103	74605604	P_seicific_peak800	peak800	.
chr13	75879517	75880018	P_seicific_peak801	peak801	.
chr13	78164532	78165033	P_seicific_peak802	peak802	.
chr13	80530321	80530822	P_seicific_peak803	peak803	.
chr13	81628872	81629373	P_seicific_peak804	peak804	.
chr13	81822165	81822666	P_seicific_peak805	peak805	.
chr13	83070156	83070657	P_seicific_peak806	peak806	.
chr14	1064701	1065202	P_seicific_peak807	peak807	.
chr14	2149568	2150069	P_seicific_peak808	peak808	.
chr14	2415785	2416286	P_seicific_peak809	peak809	.
chr14	4149978	4150479	P_seicific_peak810	peak810	.
chr14	7759067	7759568	P_seicific_peak811	peak811	.
chr14	7879653	7880154	P_seicific_peak812	peak812	.
chr14	7962447	7962948	P_seicific_peak813	peak813	.
chr14	8188195	8188696	P_seicific_peak814	peak814	.
chr14	8299436	8299937	P_seicific_peak815	peak815	.
chr14	8798660	8799161	P_seicific_peak816	peak816	.
chr14	10078327	10078828	P_seicific_peak817	peak817	.
chr14	10314322	10314823	P_seicific_peak818	peak818	.
chr14	10351038	10351539	P_seicific_peak819	peak819	.
chr14	10648552	10649053	P_seicific_peak820	peak820	.
chr14	10702846	10703347	P_seicific_peak821	peak821	.
chr14	10963537	10964038	P_seicific_peak822	peak822	.
chr14	11962197	11962698	P_seicific_peak823	peak823	.
chr14	12291983	12292484	P_seicific_peak824	peak824	.
chr14	12500006	12500507	P_seicific_peak825	peak825	.
chr14	12562664	12563165	P_seicific_peak826	peak826	.
chr14	12651662	12652163	P_seicific_peak827	peak827	.
chr14	13537300	13537801	P_seicific_peak828	peak828	.
chr14	14602082	14602583	P_seicific_peak829	peak829	.
chr14	16018534	16019035	P_seicific_peak830	peak830	.
chr14	16064894	16065395	P_seicific_peak831	peak831	.
chr14	16347758	16348259	P_seicific_peak832	peak832	.
chr14	18528196	18528697	P_seicific_peak833	peak833	.
chr14	19231022	19231523	P_seicific_peak834	peak834	.
chr14	19530678	19531179	P_seicific_peak835	peak835	.
chr14	19631278	19631779	P_seicific_peak836	peak836	.
chr14	19690193	19690694	P_seicific_peak837	peak837	.
chr14	20428438	20428939	P_seicific_peak838	peak838	.
chr14	20872486	20872987	P_seicific_peak839	peak839	.
chr14	20996216	20996717	P_seicific_peak840	peak840	.
chr14	21931510	21932011	P_seicific_peak841	peak841	.
chr14	22732604	22733105	P_seicific_peak842	peak842	.
chr14	23306707	23307208	P_seicific_peak843	peak843	.
chr14	23749760	23750261	P_seicific_peak844	peak844	.
chr14	23765294	23765795	P_seicific_peak845	peak845	.
chr14	24759578	24760079	P_seicific_peak846	peak846	.
chr14	26187190	26187691	P_seicific_peak847	peak847	.
chr14	26291356	26291857	P_seicific_peak848	peak848	.
chr14	26878630	26879131	P_seicific_peak849	peak849	.
chr14	27075387	27075888	P_seicific_peak850	peak850	.
chr14	27210120	27210621	P_seicific_peak851	peak851	.
chr14	28908258	28908759	P_seicific_peak852	peak852	.
chr14	29137708	29138209	P_seicific_peak853	peak853	.
chr14	29439855	29440356	P_seicific_peak854	peak854	.
chr14	29541336	29541837	P_seicific_peak855	peak855	.
chr14	30359858	30360359	P_seicific_peak856	peak856	.
chr14	32881597	32882098	P_seicific_peak857	peak857	.
chr14	34331762	34332263	P_seicific_peak858	peak858	.
chr14	35916208	35916709	P_seicific_peak859	peak859	.
chr14	35947153	35947654	P_seicific_peak860	peak860	.
chr14	36373234	36373735	P_seicific_peak861	peak861	.
chr14	36493999	36494500	P_seicific_peak862	peak862	.
chr14	37535969	37536470	P_seicific_peak863	peak863	.
chr14	39668599	39669100	P_seicific_peak864	peak864	.
chr14	43004917	43005418	P_seicific_peak865	peak865	.
chr14	44254452	44254953	P_seicific_peak866	peak866	.
chr14	45314338	45314839	P_seicific_peak867	peak867	.
chr14	45912029	45912530	P_seicific_peak868	peak868	.
chr14	51588455	51588956	P_seicific_peak869	peak869	.
chr14	52427987	52428488	P_seicific_peak870	peak870	.
chr14	55074405	55074906	P_seicific_peak871	peak871	.
chr14	55105014	55105515	P_seicific_peak872	peak872	.
chr14	55208231	55208732	P_seicific_peak873	peak873	.
chr14	55300578	55301079	P_seicific_peak874	peak874	.
chr14	55780912	55781413	P_seicific_peak875	peak875	.
chr14	58462463	58462964	P_seicific_peak876	peak876	.
chr14	59885661	59886162	P_seicific_peak877	peak877	.
chr14	60985849	60986350	P_seicific_peak878	peak878	.
chr14	61236252	61236753	P_seicific_peak879	peak879	.
chr14	61315411	61315912	P_seicific_peak880	peak880	.
chr14	61967018	61967519	P_seicific_peak881	peak881	.
chr14	61976206	61976707	P_seicific_peak882	peak882	.
chr14	62944457	62944958	P_seicific_peak883	peak883	.
chr14	63467101	63467602	P_seicific_peak884	peak884	.
chr14	63471977	63472478	P_seicific_peak885	peak885	.
chr14	65079100	65079601	P_seicific_peak886	peak886	.
chr14	67050008	67050509	P_seicific_peak887	peak887	.
chr14	68585207	68585708	P_seicific_peak888	peak888	.
chr14	70096297	70096798	P_seicific_peak889	peak889	.
chr14	70325513	70326014	P_seicific_peak890	peak890	.
chr14	70408468	70408969	P_seicific_peak891	peak891	.
chr14	71218956	71219457	P_seicific_peak892	peak892	.
chr14	71323436	71323937	P_seicific_peak893	peak893	.
chr14	73712223	73712724	P_seicific_peak894	peak894	.
chr14	73877519	73878020	P_seicific_peak895	peak895	.
chr14	74659845	74660346	P_seicific_peak896	peak896	.
chr14	74936777	74937278	P_seicific_peak897	peak897	.
chr14	75164200	75164701	P_seicific_peak898	peak898	.
chr14	76572864	76573365	P_seicific_peak899	peak899	.
chr14	78390450	78390951	P_seicific_peak900	peak900	.
chr14	81143751	81144252	P_seicific_peak901	peak901	.
chr14	81949087	81949588	P_seicific_peak902	peak902	.
chr15	1732284	1732785	P_seicific_peak903	peak903	.
chr15	3928803	3929304	P_seicific_peak904	peak904	.
chr15	3930778	3931279	P_seicific_peak905	peak905	.
chr15	4277136	4277637	P_seicific_peak906	peak906	.
chr15	4889319	4889820	P_seicific_peak907	peak907	.
chr15	4890095	4890596	P_seicific_peak908	peak908	.
chr15	4938049	4938550	P_seicific_peak909	peak909	.
chr15	5689858	5690359	P_seicific_peak910	peak910	.
chr15	5738990	5739491	P_seicific_peak911	peak911	.
chr15	5773035	5773536	P_seicific_peak912	peak912	.
chr15	6743436	6743937	P_seicific_peak913	peak913	.
chr15	7479971	7480472	P_seicific_peak914	peak914	.
chr15	8357873	8358374	P_seicific_peak915	peak915	.
chr15	8809526	8810027	P_seicific_peak916	peak916	.
chr15	11671141	11671642	P_seicific_peak917	peak917	.
chr15	13692767	13693268	P_seicific_peak918	peak918	.
chr15	13944041	13944542	P_seicific_peak919	peak919	.
chr15	15560932	15561433	P_seicific_peak920	peak920	.
chr15	17728622	17729123	P_seicific_peak921	peak921	.
chr15	21320506	21321007	P_seicific_peak922	peak922	.
chr15	22036606	22037107	P_seicific_peak923	peak923	.
chr15	23347737	23348238	P_seicific_peak924	peak924	.
chr15	24011110	24011611	P_seicific_peak925	peak925	.
chr15	24196199	24196700	P_seicific_peak926	peak926	.
chr15	26152341	26152842	P_seicific_peak927	peak927	.
chr15	26302283	26302784	P_seicific_peak928	peak928	.
chr15	27474188	27474689	P_seicific_peak929	peak929	.
chr15	27475033	27475534	P_seicific_peak930	peak930	.
chr15	30202645	30203146	P_seicific_peak931	peak931	.
chr15	31902857	31903358	P_seicific_peak932	peak932	.
chr15	32314668	32315169	P_seicific_peak933	peak933	.
chr15	32835400	32835901	P_seicific_peak934	peak934	.
chr15	33733523	33734024	P_seicific_peak935	peak935	.
chr15	34796534	34797035	P_seicific_peak936	peak936	.
chr15	34829639	34830140	P_seicific_peak937	peak937	.
chr15	34899651	34900152	P_seicific_peak938	peak938	.
chr15	35453516	35454017	P_seicific_peak939	peak939	.
chr15	35461019	35461520	P_seicific_peak940	peak940	.
chr15	38307108	38307609	P_seicific_peak941	peak941	.
chr15	38318339	38318840	P_seicific_peak942	peak942	.
chr15	38341312	38341813	P_seicific_peak943	peak943	.
chr15	39458849	39459350	P_seicific_peak944	peak944	.
chr15	39462661	39463162	P_seicific_peak945	peak945	.
chr15	39544994	39545495	P_seicific_peak946	peak946	.
chr15	39937460	39937961	P_seicific_peak947	peak947	.
chr15	40043594	40044095	P_seicific_peak948	peak948	.
chr15	40348244	40348745	P_seicific_peak949	peak949	.
chr15	40916095	40916596	P_seicific_peak950	peak950	.
chr15	41531761	41532262	P_seicific_peak951	peak951	.
chr15	41535420	41535921	P_seicific_peak952	peak952	.
chr15	41902593	41903094	P_seicific_peak953	peak953	.
chr15	42267709	42268210	P_seicific_peak954	peak954	.
chr15	42818305	42818806	P_seicific_peak955	peak955	.
chr15	43104415	43104916	P_seicific_peak956	peak956	.
chr15	43737664	43738165	P_seicific_peak957	peak957	.
chr15	43872306	43872807	P_seicific_peak958	peak958	.
chr15	44396208	44396709	P_seicific_peak959	peak959	.
chr15	45052597	45053098	P_seicific_peak960	peak960	.
chr15	45085887	45086388	P_seicific_peak961	peak961	.
chr15	46709690	46710191	P_seicific_peak962	peak962	.
chr15	46976938	46977439	P_seicific_peak963	peak963	.
chr15	47037354	47037855	P_seicific_peak964	peak964	.
chr15	50329228	50329729	P_seicific_peak965	peak965	.
chr15	50561808	50562309	P_seicific_peak966	peak966	.
chr15	51088042	51088543	P_seicific_peak967	peak967	.
chr15	51088874	51089375	P_seicific_peak968	peak968	.
chr15	51391400	51391901	P_seicific_peak969	peak969	.
chr15	53417571	53418072	P_seicific_peak970	peak970	.
chr15	54548361	54548862	P_seicific_peak971	peak971	.
chr15	54921900	54922401	P_seicific_peak972	peak972	.
chr15	54955824	54956325	P_seicific_peak973	peak973	.
chr15	55171965	55172466	P_seicific_peak974	peak974	.
chr15	56158802	56159303	P_seicific_peak975	peak975	.
chr15	56495152	56495653	P_seicific_peak976	peak976	.
chr15	57630062	57630563	P_seicific_peak977	peak977	.
chr15	57927612	57928113	P_seicific_peak978	peak978	.
chr15	58017617	58018118	P_seicific_peak979	peak979	.
chr15	58581885	58582386	P_seicific_peak980	peak980	.
chr15	59178072	59178573	P_seicific_peak981	peak981	.
chr15	59273838	59274339	P_seicific_peak982	peak982	.
chr15	59277359	59277860	P_seicific_peak983	peak983	.
chr15	59857121	59857622	P_seicific_peak984	peak984	.
chr15	60619653	60620154	P_seicific_peak985	peak985	.
chr15	61018552	61019053	P_seicific_peak986	peak986	.
chr15	62722145	62722646	P_seicific_peak987	peak987	.
chr15	64215795	64216296	P_seicific_peak988	peak988	.
chr15	64308994	64309495	P_seicific_peak989	peak989	.
chr15	64502172	64502673	P_seicific_peak990	peak990	.
chr15	64549147	64549648	P_seicific_peak991	peak991	.
chr15	64896020	64896521	P_seicific_peak992	peak992	.
chr15	64952821	64953322	P_seicific_peak993	peak993	.
chr15	65591584	65592085	P_seicific_peak994	peak994	.
chr15	65624989	65625490	P_seicific_peak995	peak995	.
chr15	66203985	66204486	P_seicific_peak996	peak996	.
chr15	66564127	66564628	P_seicific_peak997	peak997	.
chr15	66592488	66592989	P_seicific_peak998	peak998	.
chr15	66633600	66634101	P_seicific_peak999	peak999	.
chr15	66882925	66883426	P_seicific_peak1000	peak1000	.
chr15	66913012	66913513	P_seicific_peak1001	peak1001	.
chr15	67165477	67165978	P_seicific_peak1002	peak1002	.
chr15	67536089	67536590	P_seicific_peak1003	peak1003	.
chr15	71717642	71718143	P_seicific_peak1004	peak1004	.
chr15	72727135	72727636	P_seicific_peak1005	peak1005	.
chr15	72836137	72836638	P_seicific_peak1006	peak1006	.
chr15	73001636	73002137	P_seicific_peak1007	peak1007	.
chr15	73006758	73007259	P_seicific_peak1008	peak1008	.
chr15	73041286	73041787	P_seicific_peak1009	peak1009	.
chr15	73270412	73270913	P_seicific_peak1010	peak1010	.
chr15	73281395	73281896	P_seicific_peak1011	peak1011	.
chr15	73413118	73413619	P_seicific_peak1012	peak1012	.
chr15	73802147	73802648	P_seicific_peak1013	peak1013	.
chr15	74713957	74714458	P_seicific_peak1014	peak1014	.
chr15	75210833	75211334	P_seicific_peak1015	peak1015	.
chr15	77227965	77228466	P_seicific_peak1016	peak1016	.
chr15	77234631	77235132	P_seicific_peak1017	peak1017	.
chr15	80528275	80528776	P_seicific_peak1018	peak1018	.
chr15	80842934	80843435	P_seicific_peak1019	peak1019	.
chr15	81143795	81144296	P_seicific_peak1020	peak1020	.
chr15	81267014	81267515	P_seicific_peak1021	peak1021	.
chr15	82380438	82380939	P_seicific_peak1022	peak1022	.
chr15	82381383	82381884	P_seicific_peak1023	peak1023	.
chr16	929382	929883	P_seicific_peak1024	peak1024	.
chr16	954098	954599	P_seicific_peak1025	peak1025	.
chr16	966912	967413	P_seicific_peak1026	peak1026	.
chr16	1430566	1431067	P_seicific_peak1027	peak1027	.
chr16	1536626	1537127	P_seicific_peak1028	peak1028	.
chr16	3052758	3053259	P_seicific_peak1029	peak1029	.
chr16	3976816	3977317	P_seicific_peak1030	peak1030	.
chr16	4500019	4500520	P_seicific_peak1031	peak1031	.
chr16	4643186	4643687	P_seicific_peak1032	peak1032	.
chr16	4832770	4833271	P_seicific_peak1033	peak1033	.
chr16	4925953	4926454	P_seicific_peak1034	peak1034	.
chr16	4934577	4935078	P_seicific_peak1035	peak1035	.
chr16	5250422	5250923	P_seicific_peak1036	peak1036	.
chr16	6957499	6958000	P_seicific_peak1037	peak1037	.
chr16	7700302	7700803	P_seicific_peak1038	peak1038	.
chr16	10008781	10009282	P_seicific_peak1039	peak1039	.
chr16	12182079	12182580	P_seicific_peak1040	peak1040	.
chr16	13060752	13061253	P_seicific_peak1041	peak1041	.
chr16	14033478	14033979	P_seicific_peak1042	peak1042	.
chr16	14512346	14512847	P_seicific_peak1043	peak1043	.
chr16	14653375	14653876	P_seicific_peak1044	peak1044	.
chr16	19865492	19865993	P_seicific_peak1045	peak1045	.
chr16	19966649	19967150	P_seicific_peak1046	peak1046	.
chr16	20122481	20122982	P_seicific_peak1047	peak1047	.
chr16	20225140	20225641	P_seicific_peak1048	peak1048	.
chr16	21362227	21362728	P_seicific_peak1049	peak1049	.
chr16	23286400	23286901	P_seicific_peak1050	peak1050	.
chr16	24091390	24091891	P_seicific_peak1051	peak1051	.
chr16	24290589	24291090	P_seicific_peak1052	peak1052	.
chr16	25121638	25122139	P_seicific_peak1053	peak1053	.
chr16	25271303	25271804	P_seicific_peak1054	peak1054	.
chr16	25421881	25422382	P_seicific_peak1055	peak1055	.
chr16	27756349	27756850	P_seicific_peak1056	peak1056	.
chr16	29711133	29711634	P_seicific_peak1057	peak1057	.
chr16	31939091	31939592	P_seicific_peak1058	peak1058	.
chr16	32687677	32688178	P_seicific_peak1059	peak1059	.
chr16	34721745	34722246	P_seicific_peak1060	peak1060	.
chr16	35994986	35995487	P_seicific_peak1061	peak1061	.
chr16	37829894	37830395	P_seicific_peak1062	peak1062	.
chr16	38053060	38053561	P_seicific_peak1063	peak1063	.
chr16	38858084	38858585	P_seicific_peak1064	peak1064	.
chr16	42635908	42636409	P_seicific_peak1065	peak1065	.
chr16	43795794	43796295	P_seicific_peak1066	peak1066	.
chr16	44116327	44116828	P_seicific_peak1067	peak1067	.
chr16	44214388	44214889	P_seicific_peak1068	peak1068	.
chr16	45278920	45279421	P_seicific_peak1069	peak1069	.
chr16	46407831	46408332	P_seicific_peak1070	peak1070	.
chr16	46879014	46879515	P_seicific_peak1071	peak1071	.
chr16	47357845	47358346	P_seicific_peak1072	peak1072	.
chr16	48815118	48815619	P_seicific_peak1073	peak1073	.
chr16	49510033	49510534	P_seicific_peak1074	peak1074	.
chr16	49640608	49641109	P_seicific_peak1075	peak1075	.
chr16	49742791	49743292	P_seicific_peak1076	peak1076	.
chr16	50891105	50891606	P_seicific_peak1077	peak1077	.
chr16	51586883	51587384	P_seicific_peak1078	peak1078	.
chr16	51902619	51903120	P_seicific_peak1079	peak1079	.
chr16	51982441	51982942	P_seicific_peak1080	peak1080	.
chr16	52123767	52124268	P_seicific_peak1081	peak1081	.
chr16	52664367	52664868	P_seicific_peak1082	peak1082	.
chr16	52714322	52714823	P_seicific_peak1083	peak1083	.
chr16	52715124	52715625	P_seicific_peak1084	peak1084	.
chr16	53467658	53468159	P_seicific_peak1085	peak1085	.
chr16	53900831	53901332	P_seicific_peak1086	peak1086	.
chr16	55446588	55447089	P_seicific_peak1087	peak1087	.
chr16	56552831	56553332	P_seicific_peak1088	peak1088	.
chr16	56698926	56699427	P_seicific_peak1089	peak1089	.
chr16	56733522	56734023	P_seicific_peak1090	peak1090	.
chr16	56737684	56738185	P_seicific_peak1091	peak1091	.
chr16	57098111	57098612	P_seicific_peak1092	peak1092	.
chr16	57122421	57122922	P_seicific_peak1093	peak1093	.
chr16	57195645	57196146	P_seicific_peak1094	peak1094	.
chr16	57875907	57876408	P_seicific_peak1095	peak1095	.
chr16	58463736	58464237	P_seicific_peak1096	peak1096	.
chr16	60015977	60016478	P_seicific_peak1097	peak1097	.
chr16	61235904	61236405	P_seicific_peak1098	peak1098	.
chr16	63705679	63706180	P_seicific_peak1099	peak1099	.
chr16	63709431	63709932	P_seicific_peak1100	peak1100	.
chr16	64379040	64379541	P_seicific_peak1101	peak1101	.
chr16	65404450	65404951	P_seicific_peak1102	peak1102	.
chr16	65883024	65883525	P_seicific_peak1103	peak1103	.
chr16	66371755	66372256	P_seicific_peak1104	peak1104	.
chr16	68308129	68308630	P_seicific_peak1105	peak1105	.
chr16	69056590	69057091	P_seicific_peak1106	peak1106	.
chr16	69081650	69082151	P_seicific_peak1107	peak1107	.
chr16	70226651	70227152	P_seicific_peak1108	peak1108	.
chr16	70413293	70413794	P_seicific_peak1109	peak1109	.
chr16	70618491	70618992	P_seicific_peak1110	peak1110	.
chr16	70621436	70621937	P_seicific_peak1111	peak1111	.
chr16	70631969	70632470	P_seicific_peak1112	peak1112	.
chr16	70634185	70634686	P_seicific_peak1113	peak1113	.
chr16	70833423	70833924	P_seicific_peak1114	peak1114	.
chr16	70872182	70872683	P_seicific_peak1115	peak1115	.
chr16	71565689	71566190	P_seicific_peak1116	peak1116	.
chr16	71715972	71716473	P_seicific_peak1117	peak1117	.
chr16	72246749	72247250	P_seicific_peak1118	peak1118	.
chr16	72700829	72701330	P_seicific_peak1119	peak1119	.
chr16	73303058	73303559	P_seicific_peak1120	peak1120	.
chr16	73313229	73313730	P_seicific_peak1121	peak1121	.
chr16	73416980	73417481	P_seicific_peak1122	peak1122	.
chr16	73800900	73801401	P_seicific_peak1123	peak1123	.
chr16	73983767	73984268	P_seicific_peak1124	peak1124	.
chr16	74557801	74558302	P_seicific_peak1125	peak1125	.
chr16	74814274	74814775	P_seicific_peak1126	peak1126	.
chr16	75198259	75198760	P_seicific_peak1127	peak1127	.
chr16	75201893	75202394	P_seicific_peak1128	peak1128	.
chr16	75256130	75256631	P_seicific_peak1129	peak1129	.
chr16	75267085	75267586	P_seicific_peak1130	peak1130	.
chr16	75316405	75316906	P_seicific_peak1131	peak1131	.
chr16	75529062	75529563	P_seicific_peak1132	peak1132	.
chr16	76676265	76676766	P_seicific_peak1133	peak1133	.
chr16	77356950	77357451	P_seicific_peak1134	peak1134	.
chr16	78613597	78614098	P_seicific_peak1135	peak1135	.
chr16	78729602	78730103	P_seicific_peak1136	peak1136	.
chr16	79436693	79437194	P_seicific_peak1137	peak1137	.
chr16	79474935	79475436	P_seicific_peak1138	peak1138	.
chr16	79692280	79692781	P_seicific_peak1139	peak1139	.
chr16	80678329	80678830	P_seicific_peak1140	peak1140	.
chr16	80909395	80909896	P_seicific_peak1141	peak1141	.
chr17	4558860	4559361	P_seicific_peak1142	peak1142	.
chr17	4913973	4914474	P_seicific_peak1143	peak1143	.
chr17	6866201	6866702	P_seicific_peak1144	peak1144	.
chr17	7658087	7658588	P_seicific_peak1145	peak1145	.
chr17	7768324	7768825	P_seicific_peak1146	peak1146	.
chr17	7769888	7770389	P_seicific_peak1147	peak1147	.
chr17	9445799	9446300	P_seicific_peak1148	peak1148	.
chr17	9532431	9532932	P_seicific_peak1149	peak1149	.
chr17	12466132	12466633	P_seicific_peak1150	peak1150	.
chr17	14316244	14316745	P_seicific_peak1151	peak1151	.
chr17	14732164	14732665	P_seicific_peak1152	peak1152	.
chr17	15390212	15390713	P_seicific_peak1153	peak1153	.
chr17	16643139	16643640	P_seicific_peak1154	peak1154	.
chr17	17069433	17069934	P_seicific_peak1155	peak1155	.
chr17	17853609	17854110	P_seicific_peak1156	peak1156	.
chr17	18113485	18113986	P_seicific_peak1157	peak1157	.
chr17	25306404	25306905	P_seicific_peak1158	peak1158	.
chr17	29260253	29260754	P_seicific_peak1159	peak1159	.
chr17	30518969	30519470	P_seicific_peak1160	peak1160	.
chr17	31532726	31533227	P_seicific_peak1161	peak1161	.
chr17	33616129	33616630	P_seicific_peak1162	peak1162	.
chr17	34411955	34412456	P_seicific_peak1163	peak1163	.
chr17	35009419	35009920	P_seicific_peak1164	peak1164	.
chr17	35540391	35540892	P_seicific_peak1165	peak1165	.
chr17	39882337	39882838	P_seicific_peak1166	peak1166	.
chr17	39935391	39935892	P_seicific_peak1167	peak1167	.
chr17	40004876	40005377	P_seicific_peak1168	peak1168	.
chr17	40475594	40476095	P_seicific_peak1169	peak1169	.
chr17	41447594	41448095	P_seicific_peak1170	peak1170	.
chr17	42257334	42257835	P_seicific_peak1171	peak1171	.
chr17	42263226	42263727	P_seicific_peak1172	peak1172	.
chr17	42744482	42744983	P_seicific_peak1173	peak1173	.
chr17	43513707	43514208	P_seicific_peak1174	peak1174	.
chr17	44893802	44894303	P_seicific_peak1175	peak1175	.
chr17	45231665	45232166	P_seicific_peak1176	peak1176	.
chr17	46315579	46316080	P_seicific_peak1177	peak1177	.
chr17	46798209	46798710	P_seicific_peak1178	peak1178	.
chr17	47124686	47125187	P_seicific_peak1179	peak1179	.
chr17	48839547	48840048	P_seicific_peak1180	peak1180	.
chr17	50731533	50732034	P_seicific_peak1181	peak1181	.
chr17	51017663	51018164	P_seicific_peak1182	peak1182	.
chr17	51040072	51040573	P_seicific_peak1183	peak1183	.
chr17	51231309	51231810	P_seicific_peak1184	peak1184	.
chr17	51627035	51627536	P_seicific_peak1185	peak1185	.
chr17	51737532	51738033	P_seicific_peak1186	peak1186	.
chr17	52112881	52113382	P_seicific_peak1187	peak1187	.
chr17	52203517	52204018	P_seicific_peak1188	peak1188	.
chr17	52590439	52590940	P_seicific_peak1189	peak1189	.
chr17	52787469	52787970	P_seicific_peak1190	peak1190	.
chr17	53607720	53608221	P_seicific_peak1191	peak1191	.
chr17	54025543	54026044	P_seicific_peak1192	peak1192	.
chr17	55743755	55744256	P_seicific_peak1193	peak1193	.
chr17	55808472	55808973	P_seicific_peak1194	peak1194	.
chr17	56021374	56021875	P_seicific_peak1195	peak1195	.
chr17	56860232	56860733	P_seicific_peak1196	peak1196	.
chr17	57287028	57287529	P_seicific_peak1197	peak1197	.
chr17	57567400	57567901	P_seicific_peak1198	peak1198	.
chr17	57643141	57643642	P_seicific_peak1199	peak1199	.
chr17	57689915	57690416	P_seicific_peak1200	peak1200	.
chr17	57730807	57731308	P_seicific_peak1201	peak1201	.
chr17	58016321	58016822	P_seicific_peak1202	peak1202	.
chr17	59397752	59398253	P_seicific_peak1203	peak1203	.
chr17	59604707	59605208	P_seicific_peak1204	peak1204	.
chr17	59709298	59709799	P_seicific_peak1205	peak1205	.
chr17	60248799	60249300	P_seicific_peak1206	peak1206	.
chr17	62622123	62622624	P_seicific_peak1207	peak1207	.
chr17	63512863	63513364	P_seicific_peak1208	peak1208	.
chr17	64107991	64108492	P_seicific_peak1209	peak1209	.
chr17	64306575	64307076	P_seicific_peak1210	peak1210	.
chr17	64800599	64801100	P_seicific_peak1211	peak1211	.
chr17	66257409	66257910	P_seicific_peak1212	peak1212	.
chr17	66383771	66384272	P_seicific_peak1213	peak1213	.
chr17	66477409	66477910	P_seicific_peak1214	peak1214	.
chr17	67426912	67427413	P_seicific_peak1215	peak1215	.
chr17	69282747	69283248	P_seicific_peak1216	peak1216	.
chr17	71407467	71407968	P_seicific_peak1217	peak1217	.
chr17	72778038	72778539	P_seicific_peak1218	peak1218	.
chr18	1181010	1181511	P_seicific_peak1219	peak1219	.
chr18	1214635	1215136	P_seicific_peak1220	peak1220	.
chr18	1501561	1502062	P_seicific_peak1221	peak1221	.
chr18	1567895	1568396	P_seicific_peak1222	peak1222	.
chr18	2629162	2629663	P_seicific_peak1223	peak1223	.
chr18	2893478	2893979	P_seicific_peak1224	peak1224	.
chr18	3740275	3740776	P_seicific_peak1225	peak1225	.
chr18	4456880	4457381	P_seicific_peak1226	peak1226	.
chr18	4904322	4904823	P_seicific_peak1227	peak1227	.
chr18	6286339	6286840	P_seicific_peak1228	peak1228	.
chr18	7122123	7122624	P_seicific_peak1229	peak1229	.
chr18	7662982	7663483	P_seicific_peak1230	peak1230	.
chr18	7847712	7848213	P_seicific_peak1231	peak1231	.
chr18	8027953	8028454	P_seicific_peak1232	peak1232	.
chr18	8132859	8133360	P_seicific_peak1233	peak1233	.
chr18	8923924	8924425	P_seicific_peak1234	peak1234	.
chr18	8927628	8928129	P_seicific_peak1235	peak1235	.
chr18	10761448	10761949	P_seicific_peak1236	peak1236	.
chr18	10762202	10762703	P_seicific_peak1237	peak1237	.
chr18	10854211	10854712	P_seicific_peak1238	peak1238	.
chr18	11287014	11287515	P_seicific_peak1239	peak1239	.
chr18	11323952	11324453	P_seicific_peak1240	peak1240	.
chr18	11350035	11350536	P_seicific_peak1241	peak1241	.
chr18	11365521	11366022	P_seicific_peak1242	peak1242	.
chr18	11402287	11402788	P_seicific_peak1243	peak1243	.
chr18	11413376	11413877	P_seicific_peak1244	peak1244	.
chr18	11484012	11484513	P_seicific_peak1245	peak1245	.
chr18	11537517	11538018	P_seicific_peak1246	peak1246	.
chr18	11599959	11600460	P_seicific_peak1247	peak1247	.
chr18	11658812	11659313	P_seicific_peak1248	peak1248	.
chr18	13454570	13455071	P_seicific_peak1249	peak1249	.
chr18	13621355	13621856	P_seicific_peak1250	peak1250	.
chr18	15093446	15093947	P_seicific_peak1251	peak1251	.
chr18	15421341	15421842	P_seicific_peak1252	peak1252	.
chr18	16512977	16513478	P_seicific_peak1253	peak1253	.
chr18	18037226	18037727	P_seicific_peak1254	peak1254	.
chr18	18265198	18265699	P_seicific_peak1255	peak1255	.
chr18	18275685	18276186	P_seicific_peak1256	peak1256	.
chr18	18292298	18292799	P_seicific_peak1257	peak1257	.
chr18	18700725	18701226	P_seicific_peak1258	peak1258	.
chr18	20408445	20408946	P_seicific_peak1259	peak1259	.
chr18	20467364	20467865	P_seicific_peak1260	peak1260	.
chr18	21572724	21573225	P_seicific_peak1261	peak1261	.
chr18	23333945	23334446	P_seicific_peak1262	peak1262	.
chr18	24113328	24113829	P_seicific_peak1263	peak1263	.
chr18	24913249	24913750	P_seicific_peak1264	peak1264	.
chr18	25764382	25764883	P_seicific_peak1265	peak1265	.
chr18	26488715	26489216	P_seicific_peak1266	peak1266	.
chr18	30784632	30785133	P_seicific_peak1267	peak1267	.
chr18	31348240	31348741	P_seicific_peak1268	peak1268	.
chr18	31646238	31646739	P_seicific_peak1269	peak1269	.
chr18	33492899	33493400	P_seicific_peak1270	peak1270	.
chr18	33553799	33554300	P_seicific_peak1271	peak1271	.
chr18	33941438	33941939	P_seicific_peak1272	peak1272	.
chr18	34138195	34138696	P_seicific_peak1273	peak1273	.
chr18	34657266	34657767	P_seicific_peak1274	peak1274	.
chr18	34867770	34868271	P_seicific_peak1275	peak1275	.
chr18	34897906	34898407	P_seicific_peak1276	peak1276	.
chr18	35258368	35258869	P_seicific_peak1277	peak1277	.
chr18	35438134	35438635	P_seicific_peak1278	peak1278	.
chr18	35515228	35515729	P_seicific_peak1279	peak1279	.
chr18	35536357	35536858	P_seicific_peak1280	peak1280	.
chr18	36058076	36058577	P_seicific_peak1281	peak1281	.
chr18	37168100	37168601	P_seicific_peak1282	peak1282	.
chr18	38160388	38160889	P_seicific_peak1283	peak1283	.
chr18	39943220	39943721	P_seicific_peak1284	peak1284	.
chr18	40256679	40257180	P_seicific_peak1285	peak1285	.
chr18	40376798	40377299	P_seicific_peak1286	peak1286	.
chr18	40928023	40928524	P_seicific_peak1287	peak1287	.
chr18	42649706	42650207	P_seicific_peak1288	peak1288	.
chr18	42839732	42840233	P_seicific_peak1289	peak1289	.
chr18	44016776	44017277	P_seicific_peak1290	peak1290	.
chr18	44110585	44111086	P_seicific_peak1291	peak1291	.
chr18	44795632	44796133	P_seicific_peak1292	peak1292	.
chr18	44807806	44808307	P_seicific_peak1293	peak1293	.
chr18	45572367	45572868	P_seicific_peak1294	peak1294	.
chr18	45573270	45573771	P_seicific_peak1295	peak1295	.
chr18	45727953	45728454	P_seicific_peak1296	peak1296	.
chr18	45897249	45897750	P_seicific_peak1297	peak1297	.
chr18	46616678	46617179	P_seicific_peak1298	peak1298	.
chr18	47843792	47844293	P_seicific_peak1299	peak1299	.
chr18	47914265	47914766	P_seicific_peak1300	peak1300	.
chr18	48166630	48167131	P_seicific_peak1301	peak1301	.
chr18	49676125	49676626	P_seicific_peak1302	peak1302	.
chr18	49834724	49835225	P_seicific_peak1303	peak1303	.
chr18	50529396	50529897	P_seicific_peak1304	peak1304	.
chr18	51874138	51874639	P_seicific_peak1305	peak1305	.
chr18	51959286	51959787	P_seicific_peak1306	peak1306	.
chr18	54359587	54360088	P_seicific_peak1307	peak1307	.
chr18	55093619	55094120	P_seicific_peak1308	peak1308	.
chr18	56919562	56920063	P_seicific_peak1309	peak1309	.
chr18	57423540	57424041	P_seicific_peak1310	peak1310	.
chr18	57545295	57545796	P_seicific_peak1311	peak1311	.
chr18	57704480	57704981	P_seicific_peak1312	peak1312	.
chr18	57750526	57751027	P_seicific_peak1313	peak1313	.
chr18	61154318	61154819	P_seicific_peak1314	peak1314	.
chr18	61376594	61377095	P_seicific_peak1315	peak1315	.
chr18	61997077	61997578	P_seicific_peak1316	peak1316	.
chr18	62112745	62113246	P_seicific_peak1317	peak1317	.
chr18	62307275	62307776	P_seicific_peak1318	peak1318	.
chr18	63521185	63521686	P_seicific_peak1319	peak1319	.
chr18	63850725	63851226	P_seicific_peak1320	peak1320	.
chr19	5102288	5102789	P_seicific_peak1321	peak1321	.
chr19	5635742	5636243	P_seicific_peak1322	peak1322	.
chr19	6008730	6009231	P_seicific_peak1323	peak1323	.
chr19	6687193	6687694	P_seicific_peak1324	peak1324	.
chr19	6743734	6744235	P_seicific_peak1325	peak1325	.
chr19	7468618	7469119	P_seicific_peak1326	peak1326	.
chr19	7738493	7738994	P_seicific_peak1327	peak1327	.
chr19	8292475	8292976	P_seicific_peak1328	peak1328	.
chr19	8481006	8481507	P_seicific_peak1329	peak1329	.
chr19	8557330	8557831	P_seicific_peak1330	peak1330	.
chr19	9624055	9624556	P_seicific_peak1331	peak1331	.
chr19	10612641	10613142	P_seicific_peak1332	peak1332	.
chr19	11794626	11795127	P_seicific_peak1333	peak1333	.
chr19	14153092	14153593	P_seicific_peak1334	peak1334	.
chr19	14592560	14593061	P_seicific_peak1335	peak1335	.
chr19	16053552	16054053	P_seicific_peak1336	peak1336	.
chr19	16243056	16243557	P_seicific_peak1337	peak1337	.
chr19	20339950	20340451	P_seicific_peak1338	peak1338	.
chr19	21775493	21775994	P_seicific_peak1339	peak1339	.
chr19	22423356	22423857	P_seicific_peak1340	peak1340	.
chr19	22734209	22734710	P_seicific_peak1341	peak1341	.
chr19	23058911	23059412	P_seicific_peak1342	peak1342	.
chr19	23258829	23259330	P_seicific_peak1343	peak1343	.
chr19	23795466	23795967	P_seicific_peak1344	peak1344	.
chr19	24090655	24091156	P_seicific_peak1345	peak1345	.
chr19	24091484	24091985	P_seicific_peak1346	peak1346	.
chr19	24761505	24762006	P_seicific_peak1347	peak1347	.
chr19	25115010	25115511	P_seicific_peak1348	peak1348	.
chr19	25166276	25166777	P_seicific_peak1349	peak1349	.
chr19	25560415	25560916	P_seicific_peak1350	peak1350	.
chr19	25994251	25994752	P_seicific_peak1351	peak1351	.
chr19	28798557	28799058	P_seicific_peak1352	peak1352	.
chr19	29691118	29691619	P_seicific_peak1353	peak1353	.
chr19	29823998	29824499	P_seicific_peak1354	peak1354	.
chr19	30716916	30717417	P_seicific_peak1355	peak1355	.
chr19	30893580	30894081	P_seicific_peak1356	peak1356	.
chr19	30931231	30931732	P_seicific_peak1357	peak1357	.
chr19	32450484	32450985	P_seicific_peak1358	peak1358	.
chr19	32768526	32769027	P_seicific_peak1359	peak1359	.
chr19	33309140	33309641	P_seicific_peak1360	peak1360	.
chr19	33477511	33478012	P_seicific_peak1361	peak1361	.
chr19	33684005	33684506	P_seicific_peak1362	peak1362	.
chr19	34596625	34597126	P_seicific_peak1363	peak1363	.
chr19	37034580	37035081	P_seicific_peak1364	peak1364	.
chr19	38557789	38558290	P_seicific_peak1365	peak1365	.
chr19	39204842	39205343	P_seicific_peak1366	peak1366	.
chr19	39592774	39593275	P_seicific_peak1367	peak1367	.
chr19	40708525	40709026	P_seicific_peak1368	peak1368	.
chr19	41847327	41847828	P_seicific_peak1369	peak1369	.
chr19	42141264	42141765	P_seicific_peak1370	peak1370	.
chr19	42373115	42373616	P_seicific_peak1371	peak1371	.
chr19	43319844	43320345	P_seicific_peak1372	peak1372	.
chr19	43333476	43333977	P_seicific_peak1373	peak1373	.
chr19	43741420	43741921	P_seicific_peak1374	peak1374	.
chr19	45878549	45879050	P_seicific_peak1375	peak1375	.
chr19	46317397	46317898	P_seicific_peak1376	peak1376	.
chr19	47657045	47657546	P_seicific_peak1377	peak1377	.
chr19	47676463	47676964	P_seicific_peak1378	peak1378	.
chr19	48880668	48881169	P_seicific_peak1379	peak1379	.
chr19	49052661	49053162	P_seicific_peak1380	peak1380	.
chr19	49534857	49535358	P_seicific_peak1381	peak1381	.
chr19	50290501	50291002	P_seicific_peak1382	peak1382	.
chr19	51005852	51006353	P_seicific_peak1383	peak1383	.
chr19	51093618	51094119	P_seicific_peak1384	peak1384	.
chr19	51966825	51967326	P_seicific_peak1385	peak1385	.
chr19	53417459	53417960	P_seicific_peak1386	peak1386	.
chr19	53864734	53865235	P_seicific_peak1387	peak1387	.
chr19	54535033	54535534	P_seicific_peak1388	peak1388	.
chr19	54570711	54571212	P_seicific_peak1389	peak1389	.
chr19	54573517	54574018	P_seicific_peak1390	peak1390	.
chr19	54612403	54612904	P_seicific_peak1391	peak1391	.
chr19	54612956	54613457	P_seicific_peak1392	peak1392	.
chr19	55049955	55050456	P_seicific_peak1393	peak1393	.
chr19	55112497	55112998	P_seicific_peak1394	peak1394	.
chr19	56952160	56952661	P_seicific_peak1395	peak1395	.
chr19	57149546	57150047	P_seicific_peak1396	peak1396	.
chr19	57466140	57466641	P_seicific_peak1397	peak1397	.
chr19	58054606	58055107	P_seicific_peak1398	peak1398	.
chr19	58087863	58088364	P_seicific_peak1399	peak1399	.
chr19	58201087	58201588	P_seicific_peak1400	peak1400	.
chr19	58312895	58313396	P_seicific_peak1401	peak1401	.
chr19	58667578	58668079	P_seicific_peak1402	peak1402	.
chr19	58695164	58695665	P_seicific_peak1403	peak1403	.
chr19	58878504	58879005	P_seicific_peak1404	peak1404	.
chr19	61109262	61109763	P_seicific_peak1405	peak1405	.
chr19	61322424	61322925	P_seicific_peak1406	peak1406	.
chr19	61547831	61548332	P_seicific_peak1407	peak1407	.
chr19	61568570	61569071	P_seicific_peak1408	peak1408	.
chr19	62649597	62650098	P_seicific_peak1409	peak1409	.
chr19	62785637	62786138	P_seicific_peak1410	peak1410	.
chr19	63394401	63394902	P_seicific_peak1411	peak1411	.
chr2	873246	873747	P_seicific_peak1412	peak1412	.
chr2	2550356	2550857	P_seicific_peak1413	peak1413	.
chr2	2679611	2680112	P_seicific_peak1414	peak1414	.
chr2	2733029	2733530	P_seicific_peak1415	peak1415	.
chr2	2935865	2936366	P_seicific_peak1416	peak1416	.
chr2	3754511	3755012	P_seicific_peak1417	peak1417	.
chr2	5031613	5032114	P_seicific_peak1418	peak1418	.
chr2	5433570	5434071	P_seicific_peak1419	peak1419	.
chr2	5446951	5447452	P_seicific_peak1420	peak1420	.
chr2	5552747	5553248	P_seicific_peak1421	peak1421	.
chr2	7520998	7521499	P_seicific_peak1422	peak1422	.
chr2	7984837	7985338	P_seicific_peak1423	peak1423	.
chr2	9180209	9180710	P_seicific_peak1424	peak1424	.
chr2	11026786	11027287	P_seicific_peak1425	peak1425	.
chr2	12057595	12058096	P_seicific_peak1426	peak1426	.
chr2	13517542	13518043	P_seicific_peak1427	peak1427	.
chr2	14707263	14707764	P_seicific_peak1428	peak1428	.
chr2	14855019	14855520	P_seicific_peak1429	peak1429	.
chr2	17302359	17302860	P_seicific_peak1430	peak1430	.
chr2	17366957	17367458	P_seicific_peak1431	peak1431	.
chr2	18501823	18502324	P_seicific_peak1432	peak1432	.
chr2	18600847	18601348	P_seicific_peak1433	peak1433	.
chr2	20262758	20263259	P_seicific_peak1434	peak1434	.
chr2	20645655	20646156	P_seicific_peak1435	peak1435	.
chr2	20896030	20896531	P_seicific_peak1436	peak1436	.
chr2	23697347	23697848	P_seicific_peak1437	peak1437	.
chr2	26547106	26547607	P_seicific_peak1438	peak1438	.
chr2	27493545	27494046	P_seicific_peak1439	peak1439	.
chr2	27915930	27916431	P_seicific_peak1440	peak1440	.
chr2	28507873	28508374	P_seicific_peak1441	peak1441	.
chr2	28649035	28649536	P_seicific_peak1442	peak1442	.
chr2	29077381	29077882	P_seicific_peak1443	peak1443	.
chr2	33654809	33655310	P_seicific_peak1444	peak1444	.
chr2	35255186	35255687	P_seicific_peak1445	peak1445	.
chr2	35360076	35360577	P_seicific_peak1446	peak1446	.
chr2	37168101	37168602	P_seicific_peak1447	peak1447	.
chr2	38488543	38489044	P_seicific_peak1448	peak1448	.
chr2	39250256	39250757	P_seicific_peak1449	peak1449	.
chr2	39253094	39253595	P_seicific_peak1450	peak1450	.
chr2	39804022	39804523	P_seicific_peak1451	peak1451	.
chr2	41770846	41771347	P_seicific_peak1452	peak1452	.
chr2	42370331	42370832	P_seicific_peak1453	peak1453	.
chr2	42420604	42421105	P_seicific_peak1454	peak1454	.
chr2	42942920	42943421	P_seicific_peak1455	peak1455	.
chr2	43099065	43099566	P_seicific_peak1456	peak1456	.
chr2	43172142	43172643	P_seicific_peak1457	peak1457	.
chr2	43855279	43855780	P_seicific_peak1458	peak1458	.
chr2	43934712	43935213	P_seicific_peak1459	peak1459	.
chr2	44392961	44393462	P_seicific_peak1460	peak1460	.
chr2	45194994	45195495	P_seicific_peak1461	peak1461	.
chr2	46199450	46199951	P_seicific_peak1462	peak1462	.
chr2	46296075	46296576	P_seicific_peak1463	peak1463	.
chr2	46898612	46899113	P_seicific_peak1464	peak1464	.
chr2	47257345	47257846	P_seicific_peak1465	peak1465	.
chr2	47913086	47913587	P_seicific_peak1466	peak1466	.
chr2	48748998	48749499	P_seicific_peak1467	peak1467	.
chr2	52232593	52233094	P_seicific_peak1468	peak1468	.
chr2	55040796	55041297	P_seicific_peak1469	peak1469	.
chr2	57119128	57119629	P_seicific_peak1470	peak1470	.
chr2	60170526	60171027	P_seicific_peak1471	peak1471	.
chr2	62197927	62198428	P_seicific_peak1472	peak1472	.
chr2	62394002	62394503	P_seicific_peak1473	peak1473	.
chr2	62725025	62725526	P_seicific_peak1474	peak1474	.
chr2	62894981	62895482	P_seicific_peak1475	peak1475	.
chr2	63018426	63018927	P_seicific_peak1476	peak1476	.
chr2	63317735	63318236	P_seicific_peak1477	peak1477	.
chr2	63355268	63355769	P_seicific_peak1478	peak1478	.
chr2	63516314	63516815	P_seicific_peak1479	peak1479	.
chr2	63934943	63935444	P_seicific_peak1480	peak1480	.
chr2	63953071	63953572	P_seicific_peak1481	peak1481	.
chr2	64441982	64442483	P_seicific_peak1482	peak1482	.
chr2	65087909	65088410	P_seicific_peak1483	peak1483	.
chr2	67326430	67326931	P_seicific_peak1484	peak1484	.
chr2	67460942	67461443	P_seicific_peak1485	peak1485	.
chr2	67973144	67973645	P_seicific_peak1486	peak1486	.
chr2	68997838	68998339	P_seicific_peak1487	peak1487	.
chr2	69773028	69773529	P_seicific_peak1488	peak1488	.
chr2	72523447	72523948	P_seicific_peak1489	peak1489	.
chr2	73198829	73199330	P_seicific_peak1490	peak1490	.
chr2	73247918	73248419	P_seicific_peak1491	peak1491	.
chr2	74883211	74883712	P_seicific_peak1492	peak1492	.
chr2	74985294	74985795	P_seicific_peak1493	peak1493	.
chr2	75833949	75834450	P_seicific_peak1494	peak1494	.
chr2	75964665	75965166	P_seicific_peak1495	peak1495	.
chr2	77189817	77190318	P_seicific_peak1496	peak1496	.
chr2	77770508	77771009	P_seicific_peak1497	peak1497	.
chr2	78759268	78759769	P_seicific_peak1498	peak1498	.
chr2	78929167	78929668	P_seicific_peak1499	peak1499	.
chr2	79053825	79054326	P_seicific_peak1500	peak1500	.
chr2	79364361	79364862	P_seicific_peak1501	peak1501	.
chr2	79693381	79693882	P_seicific_peak1502	peak1502	.
chr2	79884186	79884687	P_seicific_peak1503	peak1503	.
chr2	83470350	83470851	P_seicific_peak1504	peak1504	.
chr2	83857224	83857725	P_seicific_peak1505	peak1505	.
chr2	84184981	84185482	P_seicific_peak1506	peak1506	.
chr2	84672997	84673498	P_seicific_peak1507	peak1507	.
chr2	85336806	85337307	P_seicific_peak1508	peak1508	.
chr2	85520351	85520852	P_seicific_peak1509	peak1509	.
chr2	86387237	86387738	P_seicific_peak1510	peak1510	.
chr2	86648934	86649435	P_seicific_peak1511	peak1511	.
chr2	87395028	87395529	P_seicific_peak1512	peak1512	.
chr2	87613810	87614311	P_seicific_peak1513	peak1513	.
chr2	88476023	88476524	P_seicific_peak1514	peak1514	.
chr2	89253272	89253773	P_seicific_peak1515	peak1515	.
chr2	89812785	89813286	P_seicific_peak1516	peak1516	.
chr2	90836209	90836710	P_seicific_peak1517	peak1517	.
chr2	90850092	90850593	P_seicific_peak1518	peak1518	.
chr2	92012487	92012988	P_seicific_peak1519	peak1519	.
chr2	92108662	92109163	P_seicific_peak1520	peak1520	.
chr2	92976673	92977174	P_seicific_peak1521	peak1521	.
chr2	93891565	93892066	P_seicific_peak1522	peak1522	.
chr2	94104323	94104824	P_seicific_peak1523	peak1523	.
chr2	95797299	95797800	P_seicific_peak1524	peak1524	.
chr2	96220702	96221203	P_seicific_peak1525	peak1525	.
chr2	96265173	96265674	P_seicific_peak1526	peak1526	.
chr2	96721629	96722130	P_seicific_peak1527	peak1527	.
chr2	96804003	96804504	P_seicific_peak1528	peak1528	.
chr2	96911146	96911647	P_seicific_peak1529	peak1529	.
chr2	96928067	96928568	P_seicific_peak1530	peak1530	.
chr2	96930513	96931014	P_seicific_peak1531	peak1531	.
chr2	98351580	98352081	P_seicific_peak1532	peak1532	.
chr2	100181194	100181695	P_seicific_peak1533	peak1533	.
chr2	100360187	100360688	P_seicific_peak1534	peak1534	.
chr2	100665603	100666104	P_seicific_peak1535	peak1535	.
chr2	100669313	100669814	P_seicific_peak1536	peak1536	.
chr2	102046935	102047436	P_seicific_peak1537	peak1537	.
chr2	103022222	103022723	P_seicific_peak1538	peak1538	.
chr2	103757892	103758393	P_seicific_peak1539	peak1539	.
chr2	103839075	103839576	P_seicific_peak1540	peak1540	.
chr2	103897762	103898263	P_seicific_peak1541	peak1541	.
chr2	104208406	104208907	P_seicific_peak1542	peak1542	.
chr2	104262800	104263301	P_seicific_peak1543	peak1543	.
chr2	104438478	104438979	P_seicific_peak1544	peak1544	.
chr2	104548366	104548867	P_seicific_peak1545	peak1545	.
chr2	104718628	104719129	P_seicific_peak1546	peak1546	.
chr2	104935025	104935526	P_seicific_peak1547	peak1547	.
chr2	105558084	105558585	P_seicific_peak1548	peak1548	.
chr2	105678462	105678963	P_seicific_peak1549	peak1549	.
chr2	105793029	105793530	P_seicific_peak1550	peak1550	.
chr2	106039663	106040164	P_seicific_peak1551	peak1551	.
chr2	106054375	106054876	P_seicific_peak1552	peak1552	.
chr2	106147751	106148252	P_seicific_peak1553	peak1553	.
chr2	106170647	106171148	P_seicific_peak1554	peak1554	.
chr2	106390876	106391377	P_seicific_peak1555	peak1555	.
chr2	106396102	106396603	P_seicific_peak1556	peak1556	.
chr2	106572445	106572946	P_seicific_peak1557	peak1557	.
chr2	106865352	106865853	P_seicific_peak1558	peak1558	.
chr2	107051318	107051819	P_seicific_peak1559	peak1559	.
chr2	107076630	107077131	P_seicific_peak1560	peak1560	.
chr2	107370496	107370997	P_seicific_peak1561	peak1561	.
chr2	107391396	107391897	P_seicific_peak1562	peak1562	.
chr2	107692304	107692805	P_seicific_peak1563	peak1563	.
chr2	108409883	108410384	P_seicific_peak1564	peak1564	.
chr2	109403181	109403682	P_seicific_peak1565	peak1565	.
chr2	109618527	109619028	P_seicific_peak1566	peak1566	.
chr2	110506637	110507138	P_seicific_peak1567	peak1567	.
chr2	111041620	111042121	P_seicific_peak1568	peak1568	.
chr2	111378232	111378733	P_seicific_peak1569	peak1569	.
chr2	112677503	112678004	P_seicific_peak1570	peak1570	.
chr2	112756159	112756660	P_seicific_peak1571	peak1571	.
chr2	113180098	113180599	P_seicific_peak1572	peak1572	.
chr2	114362702	114363203	P_seicific_peak1573	peak1573	.
chr2	114442932	114443433	P_seicific_peak1574	peak1574	.
chr2	114481734	114482235	P_seicific_peak1575	peak1575	.
chr2	114577174	114577675	P_seicific_peak1576	peak1576	.
chr2	115071291	115071792	P_seicific_peak1577	peak1577	.
chr2	115269826	115270327	P_seicific_peak1578	peak1578	.
chr2	115278974	115279475	P_seicific_peak1579	peak1579	.
chr2	115620869	115621370	P_seicific_peak1580	peak1580	.
chr2	115787471	115787972	P_seicific_peak1581	peak1581	.
chr2	115952936	115953437	P_seicific_peak1582	peak1582	.
chr2	117386641	117387142	P_seicific_peak1583	peak1583	.
chr2	117799193	117799694	P_seicific_peak1584	peak1584	.
chr2	117809099	117809600	P_seicific_peak1585	peak1585	.
chr2	117875795	117876296	P_seicific_peak1586	peak1586	.
chr2	117938711	117939212	P_seicific_peak1587	peak1587	.
chr2	118427262	118427763	P_seicific_peak1588	peak1588	.
chr2	118680299	118680800	P_seicific_peak1589	peak1589	.
chr2	118760925	118761426	P_seicific_peak1590	peak1590	.
chr2	119266578	119267079	P_seicific_peak1591	peak1591	.
chr2	120155248	120155749	P_seicific_peak1592	peak1592	.
chr2	120159227	120159728	P_seicific_peak1593	peak1593	.
chr2	120733317	120733818	P_seicific_peak1594	peak1594	.
chr2	120916978	120917479	P_seicific_peak1595	peak1595	.
chr2	120920924	120921425	P_seicific_peak1596	peak1596	.
chr2	122133354	122133855	P_seicific_peak1597	peak1597	.
chr2	122136079	122136580	P_seicific_peak1598	peak1598	.
chr2	122503579	122504080	P_seicific_peak1599	peak1599	.
chr2	123030062	123030563	P_seicific_peak1600	peak1600	.
chr2	123032333	123032834	P_seicific_peak1601	peak1601	.
chr2	123421108	123421609	P_seicific_peak1602	peak1602	.
chr2	123421706	123422207	P_seicific_peak1603	peak1603	.
chr2	124137866	124138367	P_seicific_peak1604	peak1604	.
chr2	124913359	124913860	P_seicific_peak1605	peak1605	.
chr2	125182638	125183139	P_seicific_peak1606	peak1606	.
chr2	126405840	126406341	P_seicific_peak1607	peak1607	.
chr2	127633206	127633707	P_seicific_peak1608	peak1608	.
chr2	127928214	127928715	P_seicific_peak1609	peak1609	.
chr2	127935334	127935835	P_seicific_peak1610	peak1610	.
chr2	128222030	128222531	P_seicific_peak1611	peak1611	.
chr2	128236074	128236575	P_seicific_peak1612	peak1612	.
chr2	129468629	129469130	P_seicific_peak1613	peak1613	.
chr2	130297059	130297560	P_seicific_peak1614	peak1614	.
chr2	130866158	130866659	P_seicific_peak1615	peak1615	.
chr2	130902085	130902586	P_seicific_peak1616	peak1616	.
chr2	131116502	131117003	P_seicific_peak1617	peak1617	.
chr2	131404551	131405052	P_seicific_peak1618	peak1618	.
chr2	131478333	131478834	P_seicific_peak1619	peak1619	.
chr2	131842638	131843139	P_seicific_peak1620	peak1620	.
chr2	131987161	131987662	P_seicific_peak1621	peak1621	.
chr2	132030060	132030561	P_seicific_peak1622	peak1622	.
chr2	132042253	132042754	P_seicific_peak1623	peak1623	.
chr2	132178764	132179265	P_seicific_peak1624	peak1624	.
chr2	132206901	132207402	P_seicific_peak1625	peak1625	.
chr2	132912866	132913367	P_seicific_peak1626	peak1626	.
chr2	133213803	133214304	P_seicific_peak1627	peak1627	.
chr2	133321383	133321884	P_seicific_peak1628	peak1628	.
chr2	133792744	133793245	P_seicific_peak1629	peak1629	.
chr2	133815593	133816094	P_seicific_peak1630	peak1630	.
chr2	134778104	134778605	P_seicific_peak1631	peak1631	.
chr2	135219463	135219964	P_seicific_peak1632	peak1632	.
chr2	135542136	135542637	P_seicific_peak1633	peak1633	.
chr20	490182	490683	P_seicific_peak1634	peak1634	.
chr20	688324	688825	P_seicific_peak1635	peak1635	.
chr20	2641157	2641658	P_seicific_peak1636	peak1636	.
chr20	3445427	3445928	P_seicific_peak1637	peak1637	.
chr20	3618756	3619257	P_seicific_peak1638	peak1638	.
chr20	3884270	3884771	P_seicific_peak1639	peak1639	.
chr20	4566660	4567161	P_seicific_peak1640	peak1640	.
chr20	10365459	10365960	P_seicific_peak1641	peak1641	.
chr20	12359166	12359667	P_seicific_peak1642	peak1642	.
chr20	12614210	12614711	P_seicific_peak1643	peak1643	.
chr20	13246906	13247407	P_seicific_peak1644	peak1644	.
chr20	14277107	14277608	P_seicific_peak1645	peak1645	.
chr20	27481061	27481562	P_seicific_peak1646	peak1646	.
chr20	27958389	27958890	P_seicific_peak1647	peak1647	.
chr20	28562062	28562563	P_seicific_peak1648	peak1648	.
chr20	28627076	28627577	P_seicific_peak1649	peak1649	.
chr20	28914864	28915365	P_seicific_peak1650	peak1650	.
chr20	29096944	29097445	P_seicific_peak1651	peak1651	.
chr20	31069252	31069753	P_seicific_peak1652	peak1652	.
chr20	33131272	33131773	P_seicific_peak1653	peak1653	.
chr20	34780815	34781316	P_seicific_peak1654	peak1654	.
chr20	35154807	35155308	P_seicific_peak1655	peak1655	.
chr20	36647829	36648330	P_seicific_peak1656	peak1656	.
chr20	38380656	38381157	P_seicific_peak1657	peak1657	.
chr20	41009213	41009714	P_seicific_peak1658	peak1658	.
chr20	41136083	41136584	P_seicific_peak1659	peak1659	.
chr20	41192833	41193334	P_seicific_peak1660	peak1660	.
chr20	41407714	41408215	P_seicific_peak1661	peak1661	.
chr20	45176332	45176833	P_seicific_peak1662	peak1662	.
chr20	46012957	46013458	P_seicific_peak1663	peak1663	.
chr20	46876321	46876822	P_seicific_peak1664	peak1664	.
chr20	48654808	48655309	P_seicific_peak1665	peak1665	.
chr20	48925365	48925866	P_seicific_peak1666	peak1666	.
chr20	50806621	50807122	P_seicific_peak1667	peak1667	.
chr20	50877424	50877925	P_seicific_peak1668	peak1668	.
chr20	53186521	53187022	P_seicific_peak1669	peak1669	.
chr20	53272839	53273340	P_seicific_peak1670	peak1670	.
chr20	53417359	53417860	P_seicific_peak1671	peak1671	.
chr20	54088308	54088809	P_seicific_peak1672	peak1672	.
chr20	55990247	55990748	P_seicific_peak1673	peak1673	.
chr20	56096004	56096505	P_seicific_peak1674	peak1674	.
chr20	56326365	56326866	P_seicific_peak1675	peak1675	.
chr20	56789486	56789987	P_seicific_peak1676	peak1676	.
chr20	57472623	57473124	P_seicific_peak1677	peak1677	.
chr20	57604891	57605392	P_seicific_peak1678	peak1678	.
chr20	58331980	58332481	P_seicific_peak1679	peak1679	.
chr20	58370353	58370854	P_seicific_peak1680	peak1680	.
chr20	58371417	58371918	P_seicific_peak1681	peak1681	.
chr20	58481045	58481546	P_seicific_peak1682	peak1682	.
chr20	58522928	58523429	P_seicific_peak1683	peak1683	.
chr20	58615385	58615886	P_seicific_peak1684	peak1684	.
chr20	58714957	58715458	P_seicific_peak1685	peak1685	.
chr20	58729915	58730416	P_seicific_peak1686	peak1686	.
chr20	58740499	58741000	P_seicific_peak1687	peak1687	.
chr20	58904747	58905248	P_seicific_peak1688	peak1688	.
chr20	58918563	58919064	P_seicific_peak1689	peak1689	.
chr20	58974081	58974582	P_seicific_peak1690	peak1690	.
chr20	59120957	59121458	P_seicific_peak1691	peak1691	.
chr20	59123713	59124214	P_seicific_peak1692	peak1692	.
chr20	59124405	59124906	P_seicific_peak1693	peak1693	.
chr20	61485813	61486314	P_seicific_peak1694	peak1694	.
chr20	61595831	61596332	P_seicific_peak1695	peak1695	.
chr20	61944615	61945116	P_seicific_peak1696	peak1696	.
chr20	62081294	62081795	P_seicific_peak1697	peak1697	.
chr20	62497785	62498286	P_seicific_peak1698	peak1698	.
chr20	62770012	62770513	P_seicific_peak1699	peak1699	.
chr20	62971008	62971509	P_seicific_peak1700	peak1700	.
chr20	63382862	63383363	P_seicific_peak1701	peak1701	.
chr20	63384123	63384624	P_seicific_peak1702	peak1702	.
chr20	63472399	63472900	P_seicific_peak1703	peak1703	.
chr20	65601840	65602341	P_seicific_peak1704	peak1704	.
chr20	65973219	65973720	P_seicific_peak1705	peak1705	.
chr20	66088915	66089416	P_seicific_peak1706	peak1706	.
chr20	67280746	67281247	P_seicific_peak1707	peak1707	.
chr20	71004795	71005296	P_seicific_peak1708	peak1708	.
chr21	2335001	2335502	P_seicific_peak1709	peak1709	.
chr21	2476731	2477232	P_seicific_peak1710	peak1710	.
chr21	2569638	2570139	P_seicific_peak1711	peak1711	.
chr21	2613314	2613815	P_seicific_peak1712	peak1712	.
chr21	2718488	2718989	P_seicific_peak1713	peak1713	.
chr21	2735828	2736329	P_seicific_peak1714	peak1714	.
chr21	2827354	2827855	P_seicific_peak1715	peak1715	.
chr21	4746469	4746970	P_seicific_peak1716	peak1716	.
chr21	5382158	5382659	P_seicific_peak1717	peak1717	.
chr21	5383821	5384322	P_seicific_peak1718	peak1718	.
chr21	5398723	5399224	P_seicific_peak1719	peak1719	.
chr21	5865289	5865790	P_seicific_peak1720	peak1720	.
chr21	5917040	5917541	P_seicific_peak1721	peak1721	.
chr21	6170263	6170764	P_seicific_peak1722	peak1722	.
chr21	7929979	7930480	P_seicific_peak1723	peak1723	.
chr21	8310270	8310771	P_seicific_peak1724	peak1724	.
chr21	10914365	10914866	P_seicific_peak1725	peak1725	.
chr21	12709824	12710325	P_seicific_peak1726	peak1726	.
chr21	13905519	13906020	P_seicific_peak1727	peak1727	.
chr21	14832993	14833494	P_seicific_peak1728	peak1728	.
chr21	14865642	14866143	P_seicific_peak1729	peak1729	.
chr21	15132050	15132551	P_seicific_peak1730	peak1730	.
chr21	15430184	15430685	P_seicific_peak1731	peak1731	.
chr21	16704324	16704825	P_seicific_peak1732	peak1732	.
chr21	16844956	16845457	P_seicific_peak1733	peak1733	.
chr21	19509486	19509987	P_seicific_peak1734	peak1734	.
chr21	20661637	20662138	P_seicific_peak1735	peak1735	.
chr21	21247843	21248344	P_seicific_peak1736	peak1736	.
chr21	21915498	21915999	P_seicific_peak1737	peak1737	.
chr21	22234643	22235144	P_seicific_peak1738	peak1738	.
chr21	24710987	24711488	P_seicific_peak1739	peak1739	.
chr21	26536732	26537233	P_seicific_peak1740	peak1740	.
chr21	28825936	28826437	P_seicific_peak1741	peak1741	.
chr21	30450095	30450596	P_seicific_peak1742	peak1742	.
chr21	31122964	31123465	P_seicific_peak1743	peak1743	.
chr21	31610083	31610584	P_seicific_peak1744	peak1744	.
chr21	32290861	32291362	P_seicific_peak1745	peak1745	.
chr21	32667513	32668014	P_seicific_peak1746	peak1746	.
chr21	32733225	32733726	P_seicific_peak1747	peak1747	.
chr21	33651685	33652186	P_seicific_peak1748	peak1748	.
chr21	33660687	33661188	P_seicific_peak1749	peak1749	.
chr21	33833292	33833793	P_seicific_peak1750	peak1750	.
chr21	33867013	33867514	P_seicific_peak1751	peak1751	.
chr21	34273501	34274002	P_seicific_peak1752	peak1752	.
chr21	34275915	34276416	P_seicific_peak1753	peak1753	.
chr21	34669901	34670402	P_seicific_peak1754	peak1754	.
chr21	34675898	34676399	P_seicific_peak1755	peak1755	.
chr21	34720971	34721472	P_seicific_peak1756	peak1756	.
chr21	35134867	35135368	P_seicific_peak1757	peak1757	.
chr21	35386924	35387425	P_seicific_peak1758	peak1758	.
chr21	38488227	38488728	P_seicific_peak1759	peak1759	.
chr21	42835184	42835685	P_seicific_peak1760	peak1760	.
chr21	43414699	43415200	P_seicific_peak1761	peak1761	.
chr21	45613223	45613724	P_seicific_peak1762	peak1762	.
chr21	48120783	48121284	P_seicific_peak1763	peak1763	.
chr21	48210207	48210708	P_seicific_peak1764	peak1764	.
chr21	48592543	48593044	P_seicific_peak1765	peak1765	.
chr21	48897006	48897507	P_seicific_peak1766	peak1766	.
chr21	50612834	50613335	P_seicific_peak1767	peak1767	.
chr21	51041173	51041674	P_seicific_peak1768	peak1768	.
chr21	51860534	51861035	P_seicific_peak1769	peak1769	.
chr21	52023243	52023744	P_seicific_peak1770	peak1770	.
chr21	52289680	52290181	P_seicific_peak1771	peak1771	.
chr21	52581197	52581698	P_seicific_peak1772	peak1772	.
chr21	53100120	53100621	P_seicific_peak1773	peak1773	.
chr21	53751695	53752196	P_seicific_peak1774	peak1774	.
chr21	55992897	55993398	P_seicific_peak1775	peak1775	.
chr21	56753550	56754051	P_seicific_peak1776	peak1776	.
chr21	57171997	57172498	P_seicific_peak1777	peak1777	.
chr21	57357645	57358146	P_seicific_peak1778	peak1778	.
chr21	57621955	57622456	P_seicific_peak1779	peak1779	.
chr21	57622487	57622988	P_seicific_peak1780	peak1780	.
chr21	58472349	58472850	P_seicific_peak1781	peak1781	.
chr21	59944276	59944777	P_seicific_peak1782	peak1782	.
chr21	62438066	62438567	P_seicific_peak1783	peak1783	.
chr21	62571445	62571946	P_seicific_peak1784	peak1784	.
chr21	63104433	63104934	P_seicific_peak1785	peak1785	.
chr21	63315923	63316424	P_seicific_peak1786	peak1786	.
chr21	63604003	63604504	P_seicific_peak1787	peak1787	.
chr21	63841980	63842481	P_seicific_peak1788	peak1788	.
chr21	64633353	64633854	P_seicific_peak1789	peak1789	.
chr21	64637424	64637925	P_seicific_peak1790	peak1790	.
chr21	65897289	65897790	P_seicific_peak1791	peak1791	.
chr21	66350039	66350540	P_seicific_peak1792	peak1792	.
chr21	67421543	67422044	P_seicific_peak1793	peak1793	.
chr21	67473903	67474404	P_seicific_peak1794	peak1794	.
chr21	68013275	68013776	P_seicific_peak1795	peak1795	.
chr21	68164949	68165450	P_seicific_peak1796	peak1796	.
chr21	68256620	68257121	P_seicific_peak1797	peak1797	.
chr21	68393423	68393924	P_seicific_peak1798	peak1798	.
chr21	69165149	69165650	P_seicific_peak1799	peak1799	.
chr21	69534473	69534974	P_seicific_peak1800	peak1800	.
chr21	69642386	69642887	P_seicific_peak1801	peak1801	.
chr22	1008125	1008626	P_seicific_peak1802	peak1802	.
chr22	2560149	2560650	P_seicific_peak1803	peak1803	.
chr22	2746068	2746569	P_seicific_peak1804	peak1804	.
chr22	3122556	3123057	P_seicific_peak1805	peak1805	.
chr22	3800783	3801284	P_seicific_peak1806	peak1806	.
chr22	5165254	5165755	P_seicific_peak1807	peak1807	.
chr22	6683987	6684488	P_seicific_peak1808	peak1808	.
chr22	7392728	7393229	P_seicific_peak1809	peak1809	.
chr22	9632843	9633344	P_seicific_peak1810	peak1810	.
chr22	10007764	10008265	P_seicific_peak1811	peak1811	.
chr22	10581017	10581518	P_seicific_peak1812	peak1812	.
chr22	11832415	11832916	P_seicific_peak1813	peak1813	.
chr22	14427348	14427849	P_seicific_peak1814	peak1814	.
chr22	16561501	16562002	P_seicific_peak1815	peak1815	.
chr22	17386146	17386647	P_seicific_peak1816	peak1816	.
chr22	17406004	17406505	P_seicific_peak1817	peak1817	.
chr22	17805037	17805538	P_seicific_peak1818	peak1818	.
chr22	17931247	17931748	P_seicific_peak1819	peak1819	.
chr22	17937756	17938257	P_seicific_peak1820	peak1820	.
chr22	18986555	18987056	P_seicific_peak1821	peak1821	.
chr22	22119606	22120107	P_seicific_peak1822	peak1822	.
chr22	22847855	22848356	P_seicific_peak1823	peak1823	.
chr22	23040334	23040835	P_seicific_peak1824	peak1824	.
chr22	26424393	26424894	P_seicific_peak1825	peak1825	.
chr22	26457578	26458079	P_seicific_peak1826	peak1826	.
chr22	27635770	27636271	P_seicific_peak1827	peak1827	.
chr22	27977695	27978196	P_seicific_peak1828	peak1828	.
chr22	28762091	28762592	P_seicific_peak1829	peak1829	.
chr22	29306674	29307175	P_seicific_peak1830	peak1830	.
chr22	31589583	31590084	P_seicific_peak1831	peak1831	.
chr22	31604857	31605358	P_seicific_peak1832	peak1832	.
chr22	35038019	35038520	P_seicific_peak1833	peak1833	.
chr22	36047973	36048474	P_seicific_peak1834	peak1834	.
chr22	36536348	36536849	P_seicific_peak1835	peak1835	.
chr22	38614069	38614570	P_seicific_peak1836	peak1836	.
chr22	39114166	39114667	P_seicific_peak1837	peak1837	.
chr22	39198397	39198898	P_seicific_peak1838	peak1838	.
chr22	39664020	39664521	P_seicific_peak1839	peak1839	.
chr22	39907562	39908063	P_seicific_peak1840	peak1840	.
chr22	41025031	41025532	P_seicific_peak1841	peak1841	.
chr22	42885557	42886058	P_seicific_peak1842	peak1842	.
chr22	43250632	43251133	P_seicific_peak1843	peak1843	.
chr22	43394567	43395068	P_seicific_peak1844	peak1844	.
chr22	43945502	43946003	P_seicific_peak1845	peak1845	.
chr22	44137650	44138151	P_seicific_peak1846	peak1846	.
chr22	44239782	44240283	P_seicific_peak1847	peak1847	.
chr22	44882711	44883212	P_seicific_peak1848	peak1848	.
chr22	46110076	46110577	P_seicific_peak1849	peak1849	.
chr22	46282480	46282981	P_seicific_peak1850	peak1850	.
chr22	47249313	47249814	P_seicific_peak1851	peak1851	.
chr22	47401856	47402357	P_seicific_peak1852	peak1852	.
chr22	47699861	47700362	P_seicific_peak1853	peak1853	.
chr22	47835231	47835732	P_seicific_peak1854	peak1854	.
chr22	48648939	48649440	P_seicific_peak1855	peak1855	.
chr22	49272632	49273133	P_seicific_peak1856	peak1856	.
chr22	49730349	49730850	P_seicific_peak1857	peak1857	.
chr22	49757187	49757688	P_seicific_peak1858	peak1858	.
chr22	50174058	50174559	P_seicific_peak1859	peak1859	.
chr22	51859450	51859951	P_seicific_peak1860	peak1860	.
chr22	53646738	53647239	P_seicific_peak1861	peak1861	.
chr22	53667528	53668029	P_seicific_peak1862	peak1862	.
chr22	54099686	54100187	P_seicific_peak1863	peak1863	.
chr22	54619793	54620294	P_seicific_peak1864	peak1864	.
chr22	56548561	56549062	P_seicific_peak1865	peak1865	.
chr22	57831481	57831982	P_seicific_peak1866	peak1866	.
chr22	58837997	58838498	P_seicific_peak1867	peak1867	.
chr22	59529860	59530361	P_seicific_peak1868	peak1868	.
chr23	175424	175925	P_seicific_peak1869	peak1869	.
chr23	1122058	1122559	P_seicific_peak1870	peak1870	.
chr23	2333480	2333981	P_seicific_peak1871	peak1871	.
chr23	3700813	3701314	P_seicific_peak1872	peak1872	.
chr23	5424986	5425487	P_seicific_peak1873	peak1873	.
chr23	7726352	7726853	P_seicific_peak1874	peak1874	.
chr23	7738929	7739430	P_seicific_peak1875	peak1875	.
chr23	8165533	8166034	P_seicific_peak1876	peak1876	.
chr23	9577929	9578430	P_seicific_peak1877	peak1877	.
chr23	9745433	9745934	P_seicific_peak1878	peak1878	.
chr23	10056196	10056697	P_seicific_peak1879	peak1879	.
chr23	13119427	13119928	P_seicific_peak1880	peak1880	.
chr23	13277743	13278244	P_seicific_peak1881	peak1881	.
chr23	13454689	13455190	P_seicific_peak1882	peak1882	.
chr23	13680195	13680696	P_seicific_peak1883	peak1883	.
chr23	15332035	15332536	P_seicific_peak1884	peak1884	.
chr23	15829966	15830467	P_seicific_peak1885	peak1885	.
chr23	17031785	17032286	P_seicific_peak1886	peak1886	.
chr23	17648290	17648791	P_seicific_peak1887	peak1887	.
chr23	18433387	18433888	P_seicific_peak1888	peak1888	.
chr23	18930632	18931133	P_seicific_peak1889	peak1889	.
chr23	20182999	20183500	P_seicific_peak1890	peak1890	.
chr23	20641042	20641543	P_seicific_peak1891	peak1891	.
chr23	21473425	21473926	P_seicific_peak1892	peak1892	.
chr23	21501838	21502339	P_seicific_peak1893	peak1893	.
chr23	24494700	24495201	P_seicific_peak1894	peak1894	.
chr23	24542853	24543354	P_seicific_peak1895	peak1895	.
chr23	25146639	25147140	P_seicific_peak1896	peak1896	.
chr23	27585084	27585585	P_seicific_peak1897	peak1897	.
chr23	28098992	28099493	P_seicific_peak1898	peak1898	.
chr23	28405017	28405518	P_seicific_peak1899	peak1899	.
chr23	28889276	28889777	P_seicific_peak1900	peak1900	.
chr23	30949404	30949905	P_seicific_peak1901	peak1901	.
chr23	32787528	32788029	P_seicific_peak1902	peak1902	.
chr23	34014299	34014800	P_seicific_peak1903	peak1903	.
chr23	36491107	36491608	P_seicific_peak1904	peak1904	.
chr23	37008789	37009290	P_seicific_peak1905	peak1905	.
chr23	37130146	37130647	P_seicific_peak1906	peak1906	.
chr23	39099181	39099682	P_seicific_peak1907	peak1907	.
chr23	39636118	39636619	P_seicific_peak1908	peak1908	.
chr23	39869936	39870437	P_seicific_peak1909	peak1909	.
chr23	39971211	39971712	P_seicific_peak1910	peak1910	.
chr23	40166589	40167090	P_seicific_peak1911	peak1911	.
chr23	40862658	40863159	P_seicific_peak1912	peak1912	.
chr23	41371644	41372145	P_seicific_peak1913	peak1913	.
chr23	41951459	41951960	P_seicific_peak1914	peak1914	.
chr23	42634178	42634679	P_seicific_peak1915	peak1915	.
chr23	43247625	43248126	P_seicific_peak1916	peak1916	.
chr23	43450095	43450596	P_seicific_peak1917	peak1917	.
chr23	43697144	43697645	P_seicific_peak1918	peak1918	.
chr23	44752722	44753223	P_seicific_peak1919	peak1919	.
chr23	46776804	46777305	P_seicific_peak1920	peak1920	.
chr23	48317033	48317534	P_seicific_peak1921	peak1921	.
chr23	48476947	48477448	P_seicific_peak1922	peak1922	.
chr23	49182161	49182662	P_seicific_peak1923	peak1923	.
chr23	52058262	52058763	P_seicific_peak1924	peak1924	.
chr24	2028242	2028743	P_seicific_peak1925	peak1925	.
chr24	2262181	2262682	P_seicific_peak1926	peak1926	.
chr24	2393755	2394256	P_seicific_peak1927	peak1927	.
chr24	2575625	2576126	P_seicific_peak1928	peak1928	.
chr24	2918198	2918699	P_seicific_peak1929	peak1929	.
chr24	7635820	7636321	P_seicific_peak1930	peak1930	.
chr24	7856569	7857070	P_seicific_peak1931	peak1931	.
chr24	8406116	8406617	P_seicific_peak1932	peak1932	.
chr24	8466574	8467075	P_seicific_peak1933	peak1933	.
chr24	9736758	9737259	P_seicific_peak1934	peak1934	.
chr24	10254357	10254858	P_seicific_peak1935	peak1935	.
chr24	10984411	10984912	P_seicific_peak1936	peak1936	.
chr24	14678124	14678625	P_seicific_peak1937	peak1937	.
chr24	18123569	18124070	P_seicific_peak1938	peak1938	.
chr24	18857110	18857611	P_seicific_peak1939	peak1939	.
chr24	19016659	19017160	P_seicific_peak1940	peak1940	.
chr24	19458311	19458812	P_seicific_peak1941	peak1941	.
chr24	21263290	21263791	P_seicific_peak1942	peak1942	.
chr24	21705958	21706459	P_seicific_peak1943	peak1943	.
chr24	22146792	22147293	P_seicific_peak1944	peak1944	.
chr24	24861778	24862279	P_seicific_peak1945	peak1945	.
chr24	25655619	25656120	P_seicific_peak1946	peak1946	.
chr24	26489334	26489835	P_seicific_peak1947	peak1947	.
chr24	27862430	27862931	P_seicific_peak1948	peak1948	.
chr24	31966786	31967287	P_seicific_peak1949	peak1949	.
chr24	32821748	32822249	P_seicific_peak1950	peak1950	.
chr24	32938027	32938528	P_seicific_peak1951	peak1951	.
chr24	33138352	33138853	P_seicific_peak1952	peak1952	.
chr24	34969086	34969587	P_seicific_peak1953	peak1953	.
chr24	35346163	35346664	P_seicific_peak1954	peak1954	.
chr24	35709893	35710394	P_seicific_peak1955	peak1955	.
chr24	35714243	35714744	P_seicific_peak1956	peak1956	.
chr24	36240890	36241391	P_seicific_peak1957	peak1957	.
chr24	37187082	37187583	P_seicific_peak1958	peak1958	.
chr24	37487674	37488175	P_seicific_peak1959	peak1959	.
chr24	37975105	37975606	P_seicific_peak1960	peak1960	.
chr24	39342123	39342624	P_seicific_peak1961	peak1961	.
chr24	39425320	39425821	P_seicific_peak1962	peak1962	.
chr24	39455710	39456211	P_seicific_peak1963	peak1963	.
chr24	39623176	39623677	P_seicific_peak1964	peak1964	.
chr24	39686990	39687491	P_seicific_peak1965	peak1965	.
chr24	40686722	40687223	P_seicific_peak1966	peak1966	.
chr24	40802829	40803330	P_seicific_peak1967	peak1967	.
chr24	41589648	41590149	P_seicific_peak1968	peak1968	.
chr24	41813653	41814154	P_seicific_peak1969	peak1969	.
chr24	45461684	45462185	P_seicific_peak1970	peak1970	.
chr24	45537111	45537612	P_seicific_peak1971	peak1971	.
chr24	46361116	46361617	P_seicific_peak1972	peak1972	.
chr24	46972202	46972703	P_seicific_peak1973	peak1973	.
chr24	47803018	47803519	P_seicific_peak1974	peak1974	.
chr24	47833548	47834049	P_seicific_peak1975	peak1975	.
chr24	47861376	47861877	P_seicific_peak1976	peak1976	.
chr24	47862030	47862531	P_seicific_peak1977	peak1977	.
chr24	48023402	48023903	P_seicific_peak1978	peak1978	.
chr24	48635473	48635974	P_seicific_peak1979	peak1979	.
chr24	49403416	49403917	P_seicific_peak1980	peak1980	.
chr24	50617276	50617777	P_seicific_peak1981	peak1981	.
chr24	50829562	50830063	P_seicific_peak1982	peak1982	.
chr24	50953698	50954199	P_seicific_peak1983	peak1983	.
chr24	51881292	51881793	P_seicific_peak1984	peak1984	.
chr24	53695074	53695575	P_seicific_peak1985	peak1985	.
chr24	54979733	54980234	P_seicific_peak1986	peak1986	.
chr24	54980608	54981109	P_seicific_peak1987	peak1987	.
chr24	55851383	55851884	P_seicific_peak1988	peak1988	.
chr24	57325407	57325908	P_seicific_peak1989	peak1989	.
chr24	57844879	57845380	P_seicific_peak1990	peak1990	.
chr24	58168563	58169064	P_seicific_peak1991	peak1991	.
chr24	59521831	59522332	P_seicific_peak1992	peak1992	.
chr24	60991692	60992193	P_seicific_peak1993	peak1993	.
chr24	61142376	61142877	P_seicific_peak1994	peak1994	.
chr24	61743417	61743918	P_seicific_peak1995	peak1995	.
chr25	2140932	2141433	P_seicific_peak1996	peak1996	.
chr25	3440435	3440936	P_seicific_peak1997	peak1997	.
chr25	4318696	4319197	P_seicific_peak1998	peak1998	.
chr25	7190209	7190710	P_seicific_peak1999	peak1999	.
chr25	7191281	7191782	P_seicific_peak2000	peak2000	.
[truncated: 1,424 more rows]

## Sheet: D0_seicific_peak
chr1	2198112	2198613	D0_seicific_peak1	peak1	.
chr1	2897940	2898441	D0_seicific_peak2	peak2	.
chr1	3177336	3177837	D0_seicific_peak3	peak3	.
chr1	8458539	8459040	D0_seicific_peak4	peak4	.
chr1	22048681	22049182	D0_seicific_peak5	peak5	.
chr1	22049693	22050194	D0_seicific_peak6	peak6	.
chr1	22130125	22130626	D0_seicific_peak7	peak7	.
chr1	30922467	30922968	D0_seicific_peak8	peak8	.
chr1	63957235	63957736	D0_seicific_peak9	peak9	.
chr1	72442001	72442502	D0_seicific_peak10	peak10	.
chr1	73196064	73196565	D0_seicific_peak11	peak11	.
chr1	73418885	73419386	D0_seicific_peak12	peak12	.
chr1	77178732	77179233	D0_seicific_peak13	peak13	.
chr1	79334427	79334928	D0_seicific_peak14	peak14	.
chr1	79489942	79490443	D0_seicific_peak15	peak15	.
chr1	81508135	81508636	D0_seicific_peak16	peak16	.
chr1	89796197	89796698	D0_seicific_peak17	peak17	.
chr1	89928194	89928695	D0_seicific_peak18	peak18	.
chr1	90063517	90064018	D0_seicific_peak19	peak19	.
chr1	90996430	90996931	D0_seicific_peak20	peak20	.
chr1	93176601	93177102	D0_seicific_peak21	peak21	.
chr1	95979604	95980105	D0_seicific_peak22	peak22	.
chr1	96085623	96086124	D0_seicific_peak23	peak23	.
chr1	109746066	109746567	D0_seicific_peak24	peak24	.
chr1	111470355	111470856	D0_seicific_peak25	peak25	.
chr1	116763439	116763940	D0_seicific_peak26	peak26	.
chr1	116805333	116805834	D0_seicific_peak27	peak27	.
chr1	117609946	117610447	D0_seicific_peak28	peak28	.
chr1	121911333	121911834	D0_seicific_peak29	peak29	.
chr1	122533356	122533857	D0_seicific_peak30	peak30	.
chr1	127136758	127137259	D0_seicific_peak31	peak31	.
chr1	127855767	127856268	D0_seicific_peak32	peak32	.
chr1	130821391	130821892	D0_seicific_peak33	peak33	.
chr1	134689198	134689699	D0_seicific_peak34	peak34	.
chr1	134705082	134705583	D0_seicific_peak35	peak35	.
chr1	135927507	135928008	D0_seicific_peak36	peak36	.
chr1	135953344	135953845	D0_seicific_peak37	peak37	.
chr1	138727754	138728255	D0_seicific_peak38	peak38	.
chr1	138798695	138799196	D0_seicific_peak39	peak39	.
chr1	144002167	144002668	D0_seicific_peak40	peak40	.
chr1	145176044	145176545	D0_seicific_peak41	peak41	.
chr1	146537369	146537870	D0_seicific_peak42	peak42	.
chr1	146943024	146943525	D0_seicific_peak43	peak43	.
chr1	147024214	147024715	D0_seicific_peak44	peak44	.
chr1	151580196	151580697	D0_seicific_peak45	peak45	.
chr1	151813589	151814090	D0_seicific_peak46	peak46	.
chr1	152463489	152463990	D0_seicific_peak47	peak47	.
chr1	157340268	157340769	D0_seicific_peak48	peak48	.
chr10	3773751	3774252	D0_seicific_peak49	peak49	.
chr10	11929254	11929755	D0_seicific_peak50	peak50	.
chr10	16596595	16597096	D0_seicific_peak51	peak51	.
chr10	31528968	31529469	D0_seicific_peak52	peak52	.
chr10	32271319	32271820	D0_seicific_peak53	peak53	.
chr10	34305790	34306291	D0_seicific_peak54	peak54	.
chr10	34769336	34769837	D0_seicific_peak55	peak55	.
chr10	46394825	46395326	D0_seicific_peak56	peak56	.
chr10	46991682	46992183	D0_seicific_peak57	peak57	.
chr10	51834156	51834657	D0_seicific_peak58	peak58	.
chr10	52036124	52036625	D0_seicific_peak59	peak59	.
chr10	54853443	54853944	D0_seicific_peak60	peak60	.
chr10	58342710	58343211	D0_seicific_peak61	peak61	.
chr10	61930079	61930580	D0_seicific_peak62	peak62	.
chr10	63151062	63151563	D0_seicific_peak63	peak63	.
chr10	67082350	67082851	D0_seicific_peak64	peak64	.
chr10	67131908	67132409	D0_seicific_peak65	peak65	.
chr10	82313889	82314390	D0_seicific_peak66	peak66	.
chr10	84192780	84193281	D0_seicific_peak67	peak67	.
chr10	86601743	86602244	D0_seicific_peak68	peak68	.
chr10	87222397	87222898	D0_seicific_peak69	peak69	.
chr10	88302269	88302770	D0_seicific_peak70	peak70	.
chr10	99436101	99436602	D0_seicific_peak71	peak71	.
chr10	99643927	99644428	D0_seicific_peak72	peak72	.
chr10	100598214	100598715	D0_seicific_peak73	peak73	.
chr10	101129836	101130337	D0_seicific_peak74	peak74	.
chr10	101641887	101642388	D0_seicific_peak75	peak75	.
chr11	2362149	2362650	D0_seicific_peak76	peak76	.
chr11	4115666	4116167	D0_seicific_peak77	peak77	.
chr11	6599787	6600288	D0_seicific_peak78	peak78	.
chr11	26105316	26105817	D0_seicific_peak79	peak79	.
chr11	26689379	26689880	D0_seicific_peak80	peak80	.
chr11	28998222	28998723	D0_seicific_peak81	peak81	.
chr11	29366297	29366798	D0_seicific_peak82	peak82	.
chr11	36052095	36052596	D0_seicific_peak83	peak83	.
chr11	45087541	45088042	D0_seicific_peak84	peak84	.
chr11	46132208	46132709	D0_seicific_peak85	peak85	.
chr11	46592984	46593485	D0_seicific_peak86	peak86	.
chr11	47135387	47135888	D0_seicific_peak87	peak87	.
chr11	47168912	47169413	D0_seicific_peak88	peak88	.
chr11	48812462	48812963	D0_seicific_peak89	peak89	.
chr11	49073473	49073974	D0_seicific_peak90	peak90	.
chr11	49166874	49167375	D0_seicific_peak91	peak91	.
chr11	62491052	62491553	D0_seicific_peak92	peak92	.
chr11	62639181	62639682	D0_seicific_peak93	peak93	.
chr11	63751495	63751996	D0_seicific_peak94	peak94	.
chr11	69432336	69432837	D0_seicific_peak95	peak95	.
chr11	71881307	71881808	D0_seicific_peak96	peak96	.
chr11	71931367	71931868	D0_seicific_peak97	peak97	.
chr11	71960725	71961226	D0_seicific_peak98	peak98	.
chr11	73063641	73064142	D0_seicific_peak99	peak99	.
chr11	73210339	73210840	D0_seicific_peak100	peak100	.
chr11	74492531	74493032	D0_seicific_peak101	peak101	.
chr11	75444869	75445370	D0_seicific_peak102	peak102	.
chr11	82260499	82261000	D0_seicific_peak103	peak103	.
chr11	82364477	82364978	D0_seicific_peak104	peak104	.
chr11	85594775	85595276	D0_seicific_peak105	peak105	.
chr11	86894600	86895101	D0_seicific_peak106	peak106	.
chr11	88033819	88034320	D0_seicific_peak107	peak107	.
chr11	88105148	88105649	D0_seicific_peak108	peak108	.
chr11	88124705	88125206	D0_seicific_peak109	peak109	.
chr11	88706570	88707071	D0_seicific_peak110	peak110	.
chr11	89151757	89152258	D0_seicific_peak111	peak111	.
chr11	90590438	90590939	D0_seicific_peak112	peak112	.
chr11	92651274	92651775	D0_seicific_peak113	peak113	.
chr11	95185238	95185739	D0_seicific_peak114	peak114	.
chr11	96445242	96445743	D0_seicific_peak115	peak115	.
chr11	101716057	101716558	D0_seicific_peak116	peak116	.
chr11	101751740	101752241	D0_seicific_peak117	peak117	.
chr11	105071532	105072033	D0_seicific_peak118	peak118	.
chr11	105569214	105569715	D0_seicific_peak119	peak119	.
chr12	2774660	2775161	D0_seicific_peak120	peak120	.
chr12	19384274	19384775	D0_seicific_peak121	peak121	.
chr12	20780297	20780798	D0_seicific_peak122	peak122	.
chr12	27946931	27947432	D0_seicific_peak123	peak123	.
chr12	33970360	33970861	D0_seicific_peak124	peak124	.
chr12	50869342	50869843	D0_seicific_peak125	peak125	.
chr12	54077943	54078444	D0_seicific_peak126	peak126	.
chr12	54992257	54992758	D0_seicific_peak127	peak127	.
chr12	55913628	55914129	D0_seicific_peak128	peak128	.
chr12	79116022	79116523	D0_seicific_peak129	peak129	.
chr12	81558730	81559231	D0_seicific_peak130	peak130	.
chr12	85408369	85408870	D0_seicific_peak131	peak131	.
chr12	85442231	85442732	D0_seicific_peak132	peak132	.
chr12	85478026	85478527	D0_seicific_peak133	peak133	.
chr12	86552831	86553332	D0_seicific_peak134	peak134	.
chr12	86556175	86556676	D0_seicific_peak135	peak135	.
chr13	7183644	7184145	D0_seicific_peak136	peak136	.
chr13	16282551	16283052	D0_seicific_peak137	peak137	.
chr13	18126773	18127274	D0_seicific_peak138	peak138	.
chr13	21821957	21822458	D0_seicific_peak139	peak139	.
chr13	27506170	27506671	D0_seicific_peak140	peak140	.
chr13	31582099	31582600	D0_seicific_peak141	peak141	.
chr13	33261222	33261723	D0_seicific_peak142	peak142	.
chr13	34739910	34740411	D0_seicific_peak143	peak143	.
chr13	39269750	39270251	D0_seicific_peak144	peak144	.
chr13	43082755	43083256	D0_seicific_peak145	peak145	.
chr13	44989477	44989978	D0_seicific_peak146	peak146	.
chr13	45064238	45064739	D0_seicific_peak147	peak147	.
chr13	46934616	46935117	D0_seicific_peak148	peak148	.
chr13	51989843	51990344	D0_seicific_peak149	peak149	.
chr13	52837286	52837787	D0_seicific_peak150	peak150	.
chr13	53649765	53650266	D0_seicific_peak151	peak151	.
chr13	54884384	54884885	D0_seicific_peak152	peak152	.
chr13	55163448	55163949	D0_seicific_peak153	peak153	.
chr13	57050189	57050690	D0_seicific_peak154	peak154	.
chr13	58976409	58976910	D0_seicific_peak155	peak155	.
chr13	60257390	60257891	D0_seicific_peak156	peak156	.
chr13	63217651	63218152	D0_seicific_peak157	peak157	.
chr13	63406313	63406814	D0_seicific_peak158	peak158	.
chr13	70587790	70588291	D0_seicific_peak159	peak159	.
chr13	70784873	70785374	D0_seicific_peak160	peak160	.
chr13	75535233	75535734	D0_seicific_peak161	peak161	.
chr13	77426116	77426617	D0_seicific_peak162	peak162	.
chr13	77443771	77444272	D0_seicific_peak163	peak163	.
chr13	77706284	77706785	D0_seicific_peak164	peak164	.
chr13	78015802	78016303	D0_seicific_peak165	peak165	.
chr13	78997210	78997711	D0_seicific_peak166	peak166	.
chr13	81429885	81430386	D0_seicific_peak167	peak167	.
chr14	2293435	2293936	D0_seicific_peak168	peak168	.
chr14	3970511	3971012	D0_seicific_peak169	peak169	.
chr14	6234203	6234704	D0_seicific_peak170	peak170	.
chr14	9716200	9716701	D0_seicific_peak171	peak171	.
chr14	12540739	12541240	D0_seicific_peak172	peak172	.
chr14	14694769	14695270	D0_seicific_peak173	peak173	.
chr14	14728611	14729112	D0_seicific_peak174	peak174	.
chr14	15369034	15369535	D0_seicific_peak175	peak175	.
chr14	15993393	15993894	D0_seicific_peak176	peak176	.
chr14	15994680	15995181	D0_seicific_peak177	peak177	.
chr14	28444011	28444512	D0_seicific_peak178	peak178	.
chr14	30199179	30199680	D0_seicific_peak179	peak179	.
chr14	30501856	30502357	D0_seicific_peak180	peak180	.
chr14	30508088	30508589	D0_seicific_peak181	peak181	.
chr14	37958445	37958946	D0_seicific_peak182	peak182	.
chr14	43888975	43889476	D0_seicific_peak183	peak183	.
chr14	57611470	57611971	D0_seicific_peak184	peak184	.
chr14	61275915	61276416	D0_seicific_peak185	peak185	.
chr14	63135996	63136497	D0_seicific_peak186	peak186	.
chr14	63178473	63178974	D0_seicific_peak187	peak187	.
chr14	82026575	82027076	D0_seicific_peak188	peak188	.
chr14	82213112	82213613	D0_seicific_peak189	peak189	.
chr15	1229680	1230181	D0_seicific_peak190	peak190	.
chr15	20201846	20202347	D0_seicific_peak191	peak191	.
chr15	20943806	20944307	D0_seicific_peak192	peak192	.
chr15	23139975	23140476	D0_seicific_peak193	peak193	.
chr15	23796620	23797121	D0_seicific_peak194	peak194	.
chr15	34130968	34131469	D0_seicific_peak195	peak195	.
chr15	35648168	35648669	D0_seicific_peak196	peak196	.
chr15	38472169	38472670	D0_seicific_peak197	peak197	.
chr15	40489850	40490351	D0_seicific_peak198	peak198	.
chr15	40553909	40554410	D0_seicific_peak199	peak199	.
chr15	40600094	40600595	D0_seicific_peak200	peak200	.
chr15	41420136	41420637	D0_seicific_peak201	peak201	.
chr15	41507028	41507529	D0_seicific_peak202	peak202	.
chr15	41524415	41524916	D0_seicific_peak203	peak203	.
chr15	42915918	42916419	D0_seicific_peak204	peak204	.
chr15	52007809	52008310	D0_seicific_peak205	peak205	.
chr15	54376385	54376886	D0_seicific_peak206	peak206	.
chr15	54395152	54395653	D0_seicific_peak207	peak207	.
chr15	73470573	73471074	D0_seicific_peak208	peak208	.
chr15	80480198	80480699	D0_seicific_peak209	peak209	.
chr15	81876957	81877458	D0_seicific_peak210	peak210	.
chr15	82866078	82866579	D0_seicific_peak211	peak211	.
chr15	82906934	82907435	D0_seicific_peak212	peak212	.
chr16	765710	766211	D0_seicific_peak213	peak213	.
chr16	804953	805454	D0_seicific_peak214	peak214	.
chr16	806893	807394	D0_seicific_peak215	peak215	.
chr16	947126	947627	D0_seicific_peak216	peak216	.
chr16	1877675	1878176	D0_seicific_peak217	peak217	.
chr16	3024181	3024682	D0_seicific_peak218	peak218	.
chr16	3310990	3311491	D0_seicific_peak219	peak219	.
chr16	4238561	4239062	D0_seicific_peak220	peak220	.
chr16	25723219	25723720	D0_seicific_peak221	peak221	.
chr16	26469647	26470148	D0_seicific_peak222	peak222	.
chr16	33028360	33028861	D0_seicific_peak223	peak223	.
chr16	42915828	42916329	D0_seicific_peak224	peak224	.
chr16	44953307	44953808	D0_seicific_peak225	peak225	.
chr16	45974547	45975048	D0_seicific_peak226	peak226	.
chr16	46855861	46856362	D0_seicific_peak227	peak227	.
chr16	46857484	46857985	D0_seicific_peak228	peak228	.
chr16	51223146	51223647	D0_seicific_peak229	peak229	.
chr16	51537568	51538069	D0_seicific_peak230	peak230	.
chr16	52023574	52024075	D0_seicific_peak231	peak231	.
chr16	56412319	56412820	D0_seicific_peak232	peak232	.
chr16	56636332	56636833	D0_seicific_peak233	peak233	.
chr16	56670846	56671347	D0_seicific_peak234	peak234	.
chr16	58734405	58734906	D0_seicific_peak235	peak235	.
chr16	61411638	61412139	D0_seicific_peak236	peak236	.
chr16	62455101	62455602	D0_seicific_peak237	peak237	.
chr16	62950999	62951500	D0_seicific_peak238	peak238	.
chr16	63666683	63667184	D0_seicific_peak239	peak239	.
chr16	63689075	63689576	D0_seicific_peak240	peak240	.
chr16	65192124	65192625	D0_seicific_peak241	peak241	.
chr16	69511072	69511573	D0_seicific_peak242	peak242	.
chr16	70644379	70644880	D0_seicific_peak243	peak243	.
chr16	79271912	79272413	D0_seicific_peak244	peak244	.
chr16	79276331	79276832	D0_seicific_peak245	peak245	.
chr16	79713733	79714234	D0_seicific_peak246	peak246	.
chr17	7058110	7058611	D0_seicific_peak247	peak247	.
chr17	7557675	7558176	D0_seicific_peak248	peak248	.
chr17	10009104	10009605	D0_seicific_peak249	peak249	.
chr17	20329124	20329625	D0_seicific_peak250	peak250	.
chr17	28735483	28735984	D0_seicific_peak251	peak251	.
chr17	44710566	44711067	D0_seicific_peak252	peak252	.
chr17	46333405	46333906	D0_seicific_peak253	peak253	.
chr17	51032372	51032873	D0_seicific_peak254	peak254	.
chr17	51316007	51316508	D0_seicific_peak255	peak255	.
chr17	54724729	54725230	D0_seicific_peak256	peak256	.
chr17	55102479	55102980	D0_seicific_peak257	peak257	.
chr17	63302691	63303192	D0_seicific_peak258	peak258	.
chr17	68468167	68468668	D0_seicific_peak259	peak259	.
chr17	68542181	68542682	D0_seicific_peak260	peak260	.
chr17	70422080	70422581	D0_seicific_peak261	peak261	.
chr18	1634694	1635195	D0_seicific_peak262	peak262	.
chr18	6554469	6554970	D0_seicific_peak263	peak263	.
chr18	6940591	6941092	D0_seicific_peak264	peak264	.
chr18	9281112	9281613	D0_seicific_peak265	peak265	.
chr18	9477326	9477827	D0_seicific_peak266	peak266	.
chr18	9827236	9827737	D0_seicific_peak267	peak267	.
chr18	14801136	14801637	D0_seicific_peak268	peak268	.
chr18	25565711	25566212	D0_seicific_peak269	peak269	.
chr18	38277557	38278058	D0_seicific_peak270	peak270	.
chr18	48237527	48238028	D0_seicific_peak271	peak271	.
chr18	54469258	54469759	D0_seicific_peak272	peak272	.
chr18	61205355	61205856	D0_seicific_peak273	peak273	.
chr18	65732293	65732794	D0_seicific_peak274	peak274	.
chr19	8273113	8273614	D0_seicific_peak275	peak275	.
chr19	8375144	8375645	D0_seicific_peak276	peak276	.
chr19	8446888	8447389	D0_seicific_peak277	peak277	.
chr19	17651484	17651985	D0_seicific_peak278	peak278	.
chr19	19101478	19101979	D0_seicific_peak279	peak279	.
chr19	21808246	21808747	D0_seicific_peak280	peak280	.
chr19	21809412	21809913	D0_seicific_peak281	peak281	.
chr19	21810451	21810952	D0_seicific_peak282	peak282	.
chr19	25478955	25479456	D0_seicific_peak283	peak283	.
chr19	28441441	28441942	D0_seicific_peak284	peak284	.
chr19	32705167	32705668	D0_seicific_peak285	peak285	.
chr19	33374987	33375488	D0_seicific_peak286	peak286	.
chr19	33761722	33762223	D0_seicific_peak287	peak287	.
chr19	34409952	34410453	D0_seicific_peak288	peak288	.
chr19	43892458	43892959	D0_seicific_peak289	peak289	.
chr19	44359486	44359987	D0_seicific_peak290	peak290	.
chr19	44927422	44927923	D0_seicific_peak291	peak291	.
chr19	49745440	49745941	D0_seicific_peak292	peak292	.
chr19	51092095	51092596	D0_seicific_peak293	peak293	.
chr19	52758021	52758522	D0_seicific_peak294	peak294	.
chr19	61656950	61657451	D0_seicific_peak295	peak295	.
chr19	62610256	62610757	D0_seicific_peak296	peak296	.
chr19	63088348	63088849	D0_seicific_peak297	peak297	.
chr2	10063875	10064376	D0_seicific_peak298	peak298	.
chr2	15224715	15225216	D0_seicific_peak299	peak299	.
chr2	16588076	16588577	D0_seicific_peak300	peak300	.
chr2	20623492	20623993	D0_seicific_peak301	peak301	.
chr2	24408790	24409291	D0_seicific_peak302	peak302	.
chr2	25915809	25916310	D0_seicific_peak303	peak303	.
chr2	35983081	35983582	D0_seicific_peak304	peak304	.
chr2	39510239	39510740	D0_seicific_peak305	peak305	.
chr2	54901686	54902187	D0_seicific_peak306	peak306	.
chr2	61144417	61144918	D0_seicific_peak307	peak307	.
chr2	62641987	62642488	D0_seicific_peak308	peak308	.
chr2	63304219	63304720	D0_seicific_peak309	peak309	.
chr2	64582718	64583219	D0_seicific_peak310	peak310	.
chr2	69241904	69242405	D0_seicific_peak311	peak311	.
chr2	71503446	71503947	D0_seicific_peak312	peak312	.
chr2	72313850	72314351	D0_seicific_peak313	peak313	.
chr2	72373423	72373924	D0_seicific_peak314	peak314	.
chr2	72702486	72702987	D0_seicific_peak315	peak315	.
chr2	72710049	72710550	D0_seicific_peak316	peak316	.
chr2	75173949	75174450	D0_seicific_peak317	peak317	.
chr2	78405304	78405805	D0_seicific_peak318	peak318	.
chr2	78895412	78895913	D0_seicific_peak319	peak319	.
chr2	88585617	88586118	D0_seicific_peak320	peak320	.
chr2	88611717	88612218	D0_seicific_peak321	peak321	.
chr2	88707076	88707577	D0_seicific_peak322	peak322	.
chr2	94667648	94668149	D0_seicific_peak323	peak323	.
chr2	100491897	100492398	D0_seicific_peak324	peak324	.
chr2	102861531	102862032	D0_seicific_peak325	peak325	.
chr2	104398914	104399415	D0_seicific_peak326	peak326	.
chr2	105582350	105582851	D0_seicific_peak327	peak327	.
chr2	105933842	105934343	D0_seicific_peak328	peak328	.
chr2	105950602	105951103	D0_seicific_peak329	peak329	.
chr2	106354755	106355256	D0_seicific_peak330	peak330	.
chr2	107384665	107385166	D0_seicific_peak331	peak331	.
chr2	107423953	107424454	D0_seicific_peak332	peak332	.
chr2	110157476	110157977	D0_seicific_peak333	peak333	.
chr2	111043322	111043823	D0_seicific_peak334	peak334	.
chr2	111080222	111080723	D0_seicific_peak335	peak335	.
chr2	111656533	111657034	D0_seicific_peak336	peak336	.
chr2	112030214	112030715	D0_seicific_peak337	peak337	.
chr2	118754141	118754642	D0_seicific_peak338	peak338	.
chr2	119562529	119563030	D0_seicific_peak339	peak339	.
chr2	126197082	126197583	D0_seicific_peak340	peak340	.
chr2	134128494	134128995	D0_seicific_peak341	peak341	.
chr20	523366	523867	D0_seicific_peak342	peak342	.
chr20	2174230	2174731	D0_seicific_peak343	peak343	.
chr20	4123538	4124039	D0_seicific_peak344	peak344	.
chr20	5448780	5449281	D0_seicific_peak345	peak345	.
chr20	7490517	7491018	D0_seicific_peak346	peak346	.
chr20	17783123	17783624	D0_seicific_peak347	peak347	.
chr20	35152653	35153154	D0_seicific_peak348	peak348	.
chr20	37605106	37605607	D0_seicific_peak349	peak349	.
chr20	38507816	38508317	D0_seicific_peak350	peak350	.
chr20	48711064	48711565	D0_seicific_peak351	peak351	.
chr20	55403029	55403530	D0_seicific_peak352	peak352	.
chr20	56298738	56299239	D0_seicific_peak353	peak353	.
chr20	58839807	58840308	D0_seicific_peak354	peak354	.
chr20	58844978	58845479	D0_seicific_peak355	peak355	.
chr20	58925555	58926056	D0_seicific_peak356	peak356	.
chr20	59119086	59119587	D0_seicific_peak357	peak357	.
chr20	62087882	62088383	D0_seicific_peak358	peak358	.
chr20	62535602	62536103	D0_seicific_peak359	peak359	.
chr20	69338421	69338922	D0_seicific_peak360	peak360	.
chr21	16182521	16183022	D0_seicific_peak361	peak361	.
chr21	16239736	16240237	D0_seicific_peak362	peak362	.
chr21	22462798	22463299	D0_seicific_peak363	peak363	.
chr21	22528901	22529402	D0_seicific_peak364	peak364	.
chr21	26023825	26024326	D0_seicific_peak365	peak365	.
chr21	28418518	28419019	D0_seicific_peak366	peak366	.
chr21	29578784	29579285	D0_seicific_peak367	peak367	.
chr21	30312849	30313350	D0_seicific_peak368	peak368	.
chr21	30582949	30583450	D0_seicific_peak369	peak369	.
chr21	32150928	32151429	D0_seicific_peak370	peak370	.
chr21	35621559	35622060	D0_seicific_peak371	peak371	.
chr21	40389759	40390260	D0_seicific_peak372	peak372	.
chr21	55258999	55259500	D0_seicific_peak373	peak373	.
chr21	56151428	56151929	D0_seicific_peak374	peak374	.
chr21	57386253	57386754	D0_seicific_peak375	peak375	.
chr21	57694699	57695200	D0_seicific_peak376	peak376	.
chr21	62573666	62574167	D0_seicific_peak377	peak377	.
chr21	63672624	63673125	D0_seicific_peak378	peak378	.
chr21	67627093	67627594	D0_seicific_peak379	peak379	.
chr22	651043	651544	D0_seicific_peak380	peak380	.
chr22	4005400	4005901	D0_seicific_peak381	peak381	.
chr22	12844733	12845234	D0_seicific_peak382	peak382	.
chr22	15503986	15504487	D0_seicific_peak383	peak383	.
chr22	22381999	22382500	D0_seicific_peak384	peak384	.
chr22	22626295	22626796	D0_seicific_peak385	peak385	.
chr22	25683331	25683832	D0_seicific_peak386	peak386	.
chr22	32247729	32248230	D0_seicific_peak387	peak387	.
chr22	39614972	39615473	D0_seicific_peak388	peak388	.
chr22	42903325	42903826	D0_seicific_peak389	peak389	.
chr22	57268419	57268920	D0_seicific_peak390	peak390	.
chr23	2697249	2697750	D0_seicific_peak391	peak391	.
chr23	3397765	3398266	D0_seicific_peak392	peak392	.
chr23	8838196	8838697	D0_seicific_peak393	peak393	.
chr23	10525220	10525721	D0_seicific_peak394	peak394	.
chr23	11737475	11737976	D0_seicific_peak395	peak395	.
chr23	17717703	17718204	D0_seicific_peak396	peak396	.
chr23	24550659	24551160	D0_seicific_peak397	peak397	.
chr23	24916046	24916547	D0_seicific_peak398	peak398	.
chr23	28394904	28395405	D0_seicific_peak399	peak399	.
chr23	37887879	37888380	D0_seicific_peak400	peak400	.
chr23	38891294	38891795	D0_seicific_peak401	peak401	.
chr23	44755055	44755556	D0_seicific_peak402	peak402	.
chr23	46867315	46867816	D0_seicific_peak403	peak403	.
chr23	49912963	49913464	D0_seicific_peak404	peak404	.
chr23	49941770	49942271	D0_seicific_peak405	peak405	.
chr23	51808299	51808800	D0_seicific_peak406	peak406	.
chr23	52272770	52273271	D0_seicific_peak407	peak407	.
chr24	397064	397565	D0_seicific_peak408	peak408	.
chr24	8634827	8635328	D0_seicific_peak409	peak409	.
chr24	13714558	13715059	D0_seicific_peak410	peak410	.
chr24	20044603	20045104	D0_seicific_peak411	peak411	.
chr24	20725806	20726307	D0_seicific_peak412	peak412	.
chr24	33065918	33066419	D0_seicific_peak413	peak413	.
chr24	41810058	41810559	D0_seicific_peak414	peak414	.
chr24	45434140	45434641	D0_seicific_peak415	peak415	.
chr24	46023133	46023634	D0_seicific_peak416	peak416	.
chr24	48545769	48546270	D0_seicific_peak417	peak417	.
chr24	54772004	54772505	D0_seicific_peak418	peak418	.
chr25	781146	781647	D0_seicific_peak419	peak419	.
chr25	3310562	3311063	D0_seicific_peak420	peak420	.
chr25	10947832	10948333	D0_seicific_peak421	peak421	.
chr25	14583178	14583679	D0_seicific_peak422	peak422	.
chr25	16448547	16449048	D0_seicific_peak423	peak423	.
chr25	17483392	17483893	D0_seicific_peak424	peak424	.
chr25	29917753	29918254	D0_seicific_peak425	peak425	.
chr25	30650346	30650847	D0_seicific_peak426	peak426	.
chr25	34195193	34195694	D0_seicific_peak427	peak427	.
chr25	40328628	40329129	D0_seicific_peak428	peak428	.
chr26	1046170	1046671	D0_seicific_peak429	peak429	.
chr26	14614407	14614908	D0_seicific_peak430	peak430	.
chr26	16979660	16980161	D0_seicific_peak431	peak431	.
chr26	22835384	22835885	D0_seicific_peak432	peak432	.
chr26	30761482	30761983	D0_seicific_peak433	peak433	.
chr26	31173657	31174158	D0_seicific_peak434	peak434	.
chr26	31349816	31350317	D0_seicific_peak435	peak435	.
chr26	37138793	37139294	D0_seicific_peak436	peak436	.
chr26	38960844	38961345	D0_seicific_peak437	peak437	.
chr26	40903777	40904278	D0_seicific_peak438	peak438	.
chr26	43142363	43142864	D0_seicific_peak439	peak439	.
chr26	43740663	43741164	D0_seicific_peak440	peak440	.
chr26	46847381	46847882	D0_seicific_peak441	peak441	.
chr26	47116446	47116947	D0_seicific_peak442	peak442	.
chr26	47387849	47388350	D0_seicific_peak443	peak443	.
chr26	50590105	50590606	D0_seicific_peak444	peak444	.
chr26	51633169	51633670	D0_seicific_peak445	peak445	.
chr27	1022036	1022537	D0_seicific_peak446	peak446	.
chr27	5329690	5330191	D0_seicific_peak447	peak447	.
chr27	7747110	7747611	D0_seicific_peak448	peak448	.
chr27	10589438	10589939	D0_seicific_peak449	peak449	.
chr27	11539996	11540497	D0_seicific_peak450	peak450	.
chr27	11649703	11650204	D0_seicific_peak451	peak451	.
chr27	27927491	27927992	D0_seicific_peak452	peak452	.
chr27	29254695	29255196	D0_seicific_peak453	peak453	.
chr27	34752687	34753188	D0_seicific_peak454	peak454	.
chr27	39997005	39997506	D0_seicific_peak455	peak455	.
chr27	41018885	41019386	D0_seicific_peak456	peak456	.
chr27	44200567	44201068	D0_seicific_peak457	peak457	.
chr27	44892719	44893220	D0_seicific_peak458	peak458	.
chr28	1863457	1863958	D0_seicific_peak459	peak459	.
chr28	4616260	4616761	D0_seicific_peak460	peak460	.
chr28	6498123	6498624	D0_seicific_peak461	peak461	.
chr28	9327050	9327551	D0_seicific_peak462	peak462	.
chr28	14520501	14521002	D0_seicific_peak463	peak463	.
chr28	21573743	21574244	D0_seicific_peak464	peak464	.
chr28	21733278	21733779	D0_seicific_peak465	peak465	.
chr28	26154968	26155469	D0_seicific_peak466	peak466	.
chr28	27897476	27897977	D0_seicific_peak467	peak467	.
chr28	30873630	30874131	D0_seicific_peak468	peak468	.
chr28	33186773	33187274	D0_seicific_peak469	peak469	.
chr28	34904492	34904993	D0_seicific_peak470	peak470	.
chr28	34958780	34959281	D0_seicific_peak471	peak471	.
chr28	36666406	36666907	D0_seicific_peak472	peak472	.
chr28	44621718	44622219	D0_seicific_peak473	peak473	.
chr29	12808908	12809409	D0_seicific_peak474	peak474	.
chr29	17345389	17345890	D0_seicific_peak475	peak475	.
chr29	26048976	26049477	D0_seicific_peak476	peak476	.
chr29	29493262	29493763	D0_seicific_peak477	peak477	.
chr29	29593215	29593716	D0_seicific_peak478	peak478	.
chr29	31675864	31676365	D0_seicific_peak479	peak479	.
chr29	31821374	31821875	D0_seicific_peak480	peak480	.
chr29	33248783	33249284	D0_seicific_peak481	peak481	.
chr29	35864159	35864660	D0_seicific_peak482	peak482	.
chr29	39873980	39874481	D0_seicific_peak483	peak483	.
chr29	39929998	39930499	D0_seicific_peak484	peak484	.
chr29	42299601	42300102	D0_seicific_peak485	peak485	.
chr29	43336680	43337181	D0_seicific_peak486	peak486	.
chr29	46485985	46486486	D0_seicific_peak487	peak487	.
chr3	4264292	4264793	D0_seicific_peak488	peak488	.
chr3	9387446	9387947	D0_seicific_peak489	peak489	.
chr3	9860960	9861461	D0_seicific_peak490	peak490	.
chr3	16791937	16792438	D0_seicific_peak491	peak491	.
chr3	19425483	19425984	D0_seicific_peak492	peak492	.
chr3	22826154	22826655	D0_seicific_peak493	peak493	.
chr3	24403331	24403832	D0_seicific_peak494	peak494	.
chr3	26673695	26674196	D0_seicific_peak495	peak495	.
chr3	26979681	26980182	D0_seicific_peak496	peak496	.
chr3	31413827	31414328	D0_seicific_peak497	peak497	.
chr3	31568207	31568708	D0_seicific_peak498	peak498	.
chr3	32985423	32985924	D0_seicific_peak499	peak499	.
chr3	33079238	33079739	D0_seicific_peak500	peak500	.
chr3	33646852	33647353	D0_seicific_peak501	peak501	.
chr3	57245412	57245913	D0_seicific_peak502	peak502	.
chr3	59162523	59163024	D0_seicific_peak503	peak503	.
chr3	70006906	70007407	D0_seicific_peak504	peak504	.
chr3	70644055	70644556	D0_seicific_peak505	peak505	.
chr3	70698932	70699433	D0_seicific_peak506	peak506	.
chr3	76280738	76281239	D0_seicific_peak507	peak507	.
chr3	77155560	77156061	D0_seicific_peak508	peak508	.
chr3	79003144	79003645	D0_seicific_peak509	peak509	.
chr3	89107445	89107946	D0_seicific_peak510	peak510	.
chr3	91349216	91349717	D0_seicific_peak511	peak511	.
chr3	93740653	93741154	D0_seicific_peak512	peak512	.
chr3	98403454	98403955	D0_seicific_peak513	peak513	.
chr3	99285683	99286184	D0_seicific_peak514	peak514	.
chr3	99522764	99523265	D0_seicific_peak515	peak515	.
chr3	100102468	100102969	D0_seicific_peak516	peak516	.
chr3	101800265	101800766	D0_seicific_peak517	peak517	.
chr3	103438268	103438769	D0_seicific_peak518	peak518	.
chr3	104448776	104449277	D0_seicific_peak519	peak519	.
chr3	104515698	104516199	D0_seicific_peak520	peak520	.
chr3	104731855	104732356	D0_seicific_peak521	peak521	.
chr3	105397112	105397613	D0_seicific_peak522	peak522	.
chr3	105543613	105544114	D0_seicific_peak523	peak523	.
chr3	106591694	106592195	D0_seicific_peak524	peak524	.
chr3	106839831	106840332	D0_seicific_peak525	peak525	.
chr3	106845835	106846336	D0_seicific_peak526	peak526	.
chr3	106863510	106864011	D0_seicific_peak527	peak527	.
chr3	107537260	107537761	D0_seicific_peak528	peak528	.
chr3	107547306	107547807	D0_seicific_peak529	peak529	.
chr3	108188363	108188864	D0_seicific_peak530	peak530	.
chr3	110171296	110171797	D0_seicific_peak531	peak531	.
chr3	110882454	110882955	D0_seicific_peak532	peak532	.
chr3	110908994	110909495	D0_seicific_peak533	peak533	.
chr3	111889167	111889668	D0_seicific_peak534	peak534	.
chr3	112376458	112376959	D0_seicific_peak535	peak535	.
chr3	112879575	112880076	D0_seicific_peak536	peak536	.
chr3	112880111	112880612	D0_seicific_peak537	peak537	.
chr3	116566120	116566621	D0_seicific_peak538	peak538	.
chr3	117103472	117103973	D0_seicific_peak539	peak539	.
chr3	117413391	117413892	D0_seicific_peak540	peak540	.
chr3	117461050	117461551	D0_seicific_peak541	peak541	.
chr3	118249100	118249601	D0_seicific_peak542	peak542	.
chr3	120446504	120447005	D0_seicific_peak543	peak543	.
chr3	120727910	120728411	D0_seicific_peak544	peak544	.
chr4	15366491	15366992	D0_seicific_peak545	peak545	.
chr4	24445151	24445652	D0_seicific_peak546	peak546	.
chr4	27762075	27762576	D0_seicific_peak547	peak547	.
chr4	28635499	28636000	D0_seicific_peak548	peak548	.
chr4	37064539	37065040	D0_seicific_peak549	peak549	.
chr4	37854813	37855314	D0_seicific_peak550	peak550	.
chr4	47875210	47875711	D0_seicific_peak551	peak551	.
chr4	54796738	54797239	D0_seicific_peak552	peak552	.
chr4	59402915	59403416	D0_seicific_peak553	peak553	.
chr4	60004614	60005115	D0_seicific_peak554	peak554	.
chr4	60646676	60647177	D0_seicific_peak555	peak555	.
chr4	66880185	66880686	D0_seicific_peak556	peak556	.
chr4	68525421	68525922	D0_seicific_peak557	peak557	.
chr4	72521764	72522265	D0_seicific_peak558	peak558	.
chr4	76083352	76083853	D0_seicific_peak559	peak559	.
chr4	76659456	76659957	D0_seicific_peak560	peak560	.
chr4	76971418	76971919	D0_seicific_peak561	peak561	.
chr4	80010442	80010943	D0_seicific_peak562	peak562	.
chr4	81092471	81092972	D0_seicific_peak563	peak563	.
chr4	81705700	81706201	D0_seicific_peak564	peak564	.
chr4	83498901	83499402	D0_seicific_peak565	peak565	.
chr4	85774881	85775382	D0_seicific_peak566	peak566	.
chr4	92267991	92268492	D0_seicific_peak567	peak567	.
chr4	95563752	95564253	D0_seicific_peak568	peak568	.
chr4	103355213	103355714	D0_seicific_peak569	peak569	.
chr4	103475278	103475779	D0_seicific_peak570	peak570	.
chr4	104595697	104596198	D0_seicific_peak571	peak571	.
chr4	104731623	104732124	D0_seicific_peak572	peak572	.
chr4	111619824	111620325	D0_seicific_peak573	peak573	.
chr4	115154530	115155031	D0_seicific_peak574	peak574	.
chr4	117092197	117092698	D0_seicific_peak575	peak575	.
chr4	118169661	118170162	D0_seicific_peak576	peak576	.
chr4	118435994	118436495	D0_seicific_peak577	peak577	.
chr4	118637946	118638447	D0_seicific_peak578	peak578	.
chr4	119134968	119135469	D0_seicific_peak579	peak579	.
chr4	119170275	119170776	D0_seicific_peak580	peak580	.
chr4	119192971	119193472	D0_seicific_peak581	peak581	.
chr4	119211287	119211788	D0_seicific_peak582	peak582	.
chr4	119304320	119304821	D0_seicific_peak583	peak583	.
chr4	119649757	119650258	D0_seicific_peak584	peak584	.
chr4	119831255	119831756	D0_seicific_peak585	peak585	.
chr5	5810739	5811240	D0_seicific_peak586	peak586	.
chr5	6219821	6220322	D0_seicific_peak587	peak587	.
chr5	12067895	12068396	D0_seicific_peak588	peak588	.
chr5	17762366	17762867	D0_seicific_peak589	peak589	.
chr5	21090409	21090910	D0_seicific_peak590	peak590	.
chr5	22218363	22218864	D0_seicific_peak591	peak591	.
chr5	29749541	29750042	D0_seicific_peak592	peak592	.
chr5	33769938	33770439	D0_seicific_peak593	peak593	.
chr5	34919432	34919933	D0_seicific_peak594	peak594	.
chr5	37735332	37735833	D0_seicific_peak595	peak595	.
chr5	71894225	71894726	D0_seicific_peak596	peak596	.
chr5	74006546	74007047	D0_seicific_peak597	peak597	.
chr5	74668356	74668857	D0_seicific_peak598	peak598	.
chr5	74725910	74726411	D0_seicific_peak599	peak599	.
chr5	75212453	75212954	D0_seicific_peak600	peak600	.
chr5	80324526	80325027	D0_seicific_peak601	peak601	.
chr5	85286583	85287084	D0_seicific_peak602	peak602	.
chr5	90345481	90345982	D0_seicific_peak603	peak603	.
chr5	95607288	95607789	D0_seicific_peak604	peak604	.
chr5	96633365	96633866	D0_seicific_peak605	peak605	.
chr5	110636089	110636590	D0_seicific_peak606	peak606	.
chr5	112622359	112622860	D0_seicific_peak607	peak607	.
chr5	114319369	114319870	D0_seicific_peak608	peak608	.
chr5	115074778	115075279	D0_seicific_peak609	peak609	.
chr5	115301155	115301656	D0_seicific_peak610	peak610	.
chr6	6444843	6445344	D0_seicific_peak611	peak611	.
chr6	10604318	10604819	D0_seicific_peak612	peak612	.
chr6	12590823	12591324	D0_seicific_peak613	peak613	.
chr6	12769899	12770400	D0_seicific_peak614	peak614	.
chr6	13713777	13714278	D0_seicific_peak615	peak615	.
chr6	16957355	16957856	D0_seicific_peak616	peak616	.
chr6	20256057	20256558	D0_seicific_peak617	peak617	.
chr6	36634642	36635143	D0_seicific_peak618	peak618	.
chr6	38376128	38376629	D0_seicific_peak619	peak619	.
chr6	41474137	41474638	D0_seicific_peak620	peak620	.
chr6	44839090	44839591	D0_seicific_peak621	peak621	.
chr6	45521745	45522246	D0_seicific_peak622	peak622	.
chr6	46209615	46210116	D0_seicific_peak623	peak623	.
chr6	70280836	70281337	D0_seicific_peak624	peak624	.
chr6	73414117	73414618	D0_seicific_peak625	peak625	.
chr6	91173348	91173849	D0_seicific_peak626	peak626	.
chr6	99525816	99526317	D0_seicific_peak627	peak627	.
chr6	101789571	101790072	D0_seicific_peak628	peak628	.
chr6	102093540	102094041	D0_seicific_peak629	peak629	.
chr6	102924611	102925112	D0_seicific_peak630	peak630	.
chr6	103474907	103475408	D0_seicific_peak631	peak631	.
chr6	103700837	103701338	D0_seicific_peak632	peak632	.
chr6	113505331	113505832	D0_seicific_peak633	peak633	.
chr6	114248489	114248990	D0_seicific_peak634	peak634	.
chr6	114250267	114250768	D0_seicific_peak635	peak635	.
chr6	116485657	116486158	D0_seicific_peak636	peak636	.
chr7	5711902	5712403	D0_seicific_peak637	peak637	.
chr7	6123880	6124381	D0_seicific_peak638	peak638	.
chr7	12440853	12441354	D0_seicific_peak639	peak639	.
chr7	14542120	14542621	D0_seicific_peak640	peak640	.
chr7	19114447	19114948	D0_seicific_peak641	peak641	.
chr7	21091922	21092423	D0_seicific_peak642	peak642	.
chr7	24376935	24377436	D0_seicific_peak643	peak643	.
chr7	26596981	26597482	D0_seicific_peak644	peak644	.
chr7	26637915	26638416	D0_seicific_peak645	peak645	.
chr7	27250494	27250995	D0_seicific_peak646	peak646	.
chr7	30384911	30385412	D0_seicific_peak647	peak647	.
chr7	31298379	31298880	D0_seicific_peak648	peak648	.
chr7	36855774	36856275	D0_seicific_peak649	peak649	.
chr7	45106916	45107417	D0_seicific_peak650	peak650	.
chr7	50541771	50542272	D0_seicific_peak651	peak651	.
chr7	50670011	50670512	D0_seicific_peak652	peak652	.
chr7	50763589	50764090	D0_seicific_peak653	peak653	.
chr7	54209865	54210366	D0_seicific_peak654	peak654	.
chr7	59212774	59213275	D0_seicific_peak655	peak655	.
chr7	60352288	60352789	D0_seicific_peak656	peak656	.
chr7	61093163	61093664	D0_seicific_peak657	peak657	.
chr7	61134360	61134861	D0_seicific_peak658	peak658	.
chr7	61164813	61165314	D0_seicific_peak659	peak659	.
chr7	62334401	62334902	D0_seicific_peak660	peak660	.
chr7	63240203	63240704	D0_seicific_peak661	peak661	.
chr7	65274480	65274981	D0_seicific_peak662	peak662	.
chr7	80381177	80381678	D0_seicific_peak663	peak663	.
chr7	82764024	82764525	D0_seicific_peak664	peak664	.
chr7	88306435	88306936	D0_seicific_peak665	peak665	.
chr7	94342615	94343116	D0_seicific_peak666	peak666	.
chr7	98749799	98750300	D0_seicific_peak667	peak667	.
chr7	105961647	105962148	D0_seicific_peak668	peak668	.
chr7	108276710	108277211	D0_seicific_peak669	peak669	.
chr7	109716817	109717318	D0_seicific_peak670	peak670	.
chr8	387544	388045	D0_seicific_peak671	peak671	.
chr8	2262084	2262585	D0_seicific_peak672	peak672	.
chr8	5665947	5666448	D0_seicific_peak673	peak673	.
chr8	27456826	27457327	D0_seicific_peak674	peak674	.
chr8	31240367	31240868	D0_seicific_peak675	peak675	.
chr8	44324314	44324815	D0_seicific_peak676	peak676	.
chr8	46381954	46382455	D0_seicific_peak677	peak677	.
chr8	59087635	59088136	D0_seicific_peak678	peak678	.
chr8	59592410	59592911	D0_seicific_peak679	peak679	.
chr8	63302830	63303331	D0_seicific_peak680	peak680	.
chr8	64299487	64299988	D0_seicific_peak681	peak681	.
chr8	67419944	67420445	D0_seicific_peak682	peak682	.
chr8	67420681	67421182	D0_seicific_peak683	peak683	.
chr8	68866123	68866624	D0_seicific_peak684	peak684	.
chr8	74902608	74903109	D0_seicific_peak685	peak685	.
chr8	76496975	76497476	D0_seicific_peak686	peak686	.
chr8	84978426	84978927	D0_seicific_peak687	peak687	.
chr8	89721908	89722409	D0_seicific_peak688	peak688	.
chr8	89841486	89841987	D0_seicific_peak689	peak689	.
chr8	94871217	94871718	D0_seicific_peak690	peak690	.
chr8	95397623	95398124	D0_seicific_peak691	peak691	.
chr8	97267730	97268231	D0_seicific_peak692	peak692	.
chr8	98388676	98389177	D0_seicific_peak693	peak693	.
chr8	99458001	99458502	D0_seicific_peak694	peak694	.
chr8	102011501	102012002	D0_seicific_peak695	peak695	.
chr8	106574800	106575301	D0_seicific_peak696	peak696	.
chr8	110662014	110662515	D0_seicific_peak697	peak697	.
chr8	110747703	110748204	D0_seicific_peak698	peak698	.
chr8	112464955	112465456	D0_seicific_peak699	peak699	.
chr9	13723141	13723642	D0_seicific_peak700	peak700	.
chr9	21020567	21021068	D0_seicific_peak701	peak701	.
chr9	25934852	25935353	D0_seicific_peak702	peak702	.
chr9	51125197	51125698	D0_seicific_peak703	peak703	.
chr9	53270971	53271472	D0_seicific_peak704	peak704	.
chr9	60928823	60929324	D0_seicific_peak705	peak705	.
chr9	62768487	62768988	D0_seicific_peak706	peak706	.
chr9	63585027	63585528	D0_seicific_peak707	peak707	.
chr9	68230131	68230632	D0_seicific_peak708	peak708	.
chr9	68467996	68468497	D0_seicific_peak709	peak709	.
chr9	69009982	69010483	D0_seicific_peak710	peak710	.
chr9	72463060	72463561	D0_seicific_peak711	peak711	.
chr9	76061266	76061767	D0_seicific_peak712	peak712	.
chr9	76075787	76076288	D0_seicific_peak713	peak713	.
chr9	84744604	84745105	D0_seicific_peak714	peak714	.
chr9	85613113	85613614	D0_seicific_peak715	peak715	.
chr9	91181072	91181573	D0_seicific_peak716	peak716	.
chr9	94850410	94850911	D0_seicific_peak717	peak717	.
chr9	94898415	94898916	D0_seicific_peak718	peak718	.
chr9	94940191	94940692	D0_seicific_peak719	peak719	.
chr9	95034212	95034713	D0_seicific_peak720	peak720	.
chr9	96811610	96812111	D0_seicific_peak721	peak721	.
chr9	97737341	97737842	D0_seicific_peak722	peak722	.
chr9	101478394	101478895	D0_seicific_peak723	peak723	.
chrX	79528308	79528809	D0_seicific_peak724	peak724	.
chrX	103598092	103598593	D0_seicific_peak725	peak725	.
chrX	126158905	126159406	D0_seicific_peak726	peak726	.
chrX	126857200	126857701	D0_seicific_peak727	peak727	.
chrX	131372326	131372827	D0_seicific_peak728	peak728	.
chrX	131739078	131739579	D0_seicific_peak729	peak729	.
chrX	133494051	133494552	D0_seicific_peak730	peak730	.

## Sheet: D2_seicific_peak
chr1	10164981	10165482	D2_seicific_peak1	peak1	.
chr1	10745003	10745504	D2_seicific_peak2	peak2	.
chr1	13157990	13158491	D2_seicific_peak3	peak3	.
chr1	21868084	21868585	D2_seicific_peak4	peak4	.
chr1	25241528	25242029	D2_seicific_peak5	peak5	.
chr1	30099110	30099611	D2_seicific_peak6	peak6	.
chr1	32794365	32794866	D2_seicific_peak7	peak7	.
chr1	34436636	34437137	D2_seicific_peak8	peak8	.
chr1	37926430	37926931	D2_seicific_peak9	peak9	.
chr1	40782178	40782679	D2_seicific_peak10	peak10	.
chr1	42265107	42265608	D2_seicific_peak11	peak11	.
chr1	49629082	49629583	D2_seicific_peak12	peak12	.
chr1	52639554	52640055	D2_seicific_peak13	peak13	.
chr1	53564948	53565449	D2_seicific_peak14	peak14	.
chr1	68053433	68053934	D2_seicific_peak15	peak15	.
chr1	72250211	72250712	D2_seicific_peak16	peak16	.
chr1	78695957	78696458	D2_seicific_peak17	peak17	.
chr1	79005756	79006257	D2_seicific_peak18	peak18	.
chr1	80183876	80184377	D2_seicific_peak19	peak19	.
chr1	87944138	87944639	D2_seicific_peak20	peak20	.
chr1	89086635	89087136	D2_seicific_peak21	peak21	.
chr1	90675480	90675981	D2_seicific_peak22	peak22	.
chr1	94842812	94843313	D2_seicific_peak23	peak23	.
chr1	102499127	102499628	D2_seicific_peak24	peak24	.
chr1	105441448	105441949	D2_seicific_peak25	peak25	.
chr1	115595757	115596258	D2_seicific_peak26	peak26	.
chr1	124058534	124059035	D2_seicific_peak27	peak27	.
chr1	125184042	125184543	D2_seicific_peak28	peak28	.
chr1	147431427	147431928	D2_seicific_peak29	peak29	.
chr1	152772491	152772992	D2_seicific_peak30	peak30	.
chr10	5547766	5548267	D2_seicific_peak31	peak31	.
chr10	32141724	32142225	D2_seicific_peak32	peak32	.
chr10	55812295	55812796	D2_seicific_peak33	peak33	.
chr10	57825463	57825964	D2_seicific_peak34	peak34	.
chr10	62064194	62064695	D2_seicific_peak35	peak35	.
chr10	62545168	62545669	D2_seicific_peak36	peak36	.
chr10	65884158	65884659	D2_seicific_peak37	peak37	.
chr10	73220195	73220696	D2_seicific_peak38	peak38	.
chr10	75702681	75703182	D2_seicific_peak39	peak39	.
chr10	79203532	79204033	D2_seicific_peak40	peak40	.
chr10	91687855	91688356	D2_seicific_peak41	peak41	.
chr10	95760121	95760622	D2_seicific_peak42	peak42	.
chr10	98652595	98653096	D2_seicific_peak43	peak43	.
chr10	99087476	99087977	D2_seicific_peak44	peak44	.
chr11	721158	721659	D2_seicific_peak45	peak45	.
chr11	33061059	33061560	D2_seicific_peak46	peak46	.
chr11	35587394	35587895	D2_seicific_peak47	peak47	.
chr11	38479589	38480090	D2_seicific_peak48	peak48	.
chr11	55552811	55553312	D2_seicific_peak49	peak49	.
chr11	59659814	59660315	D2_seicific_peak50	peak50	.
chr11	75950111	75950612	D2_seicific_peak51	peak51	.
chr11	79208861	79209362	D2_seicific_peak52	peak52	.
chr11	80043825	80044326	D2_seicific_peak53	peak53	.
chr11	85733649	85734150	D2_seicific_peak54	peak54	.
chr11	89153024	89153525	D2_seicific_peak55	peak55	.
chr12	2603088	2603589	D2_seicific_peak56	peak56	.
chr12	9768861	9769362	D2_seicific_peak57	peak57	.
chr12	25714182	25714683	D2_seicific_peak58	peak58	.
chr12	34437416	34437917	D2_seicific_peak59	peak59	.
chr12	44782873	44783374	D2_seicific_peak60	peak60	.
chr12	48277506	48278007	D2_seicific_peak61	peak61	.
chr12	51797397	51797898	D2_seicific_peak62	peak62	.
chr12	65432845	65433346	D2_seicific_peak63	peak63	.
chr12	75347511	75348012	D2_seicific_peak64	peak64	.
chr13	339428	339929	D2_seicific_peak65	peak65	.
chr13	360739	361240	D2_seicific_peak66	peak66	.
chr13	9634027	9634528	D2_seicific_peak67	peak67	.
chr13	18747384	18747885	D2_seicific_peak68	peak68	.
chr13	26850149	26850650	D2_seicific_peak69	peak69	.
chr13	35159897	35160398	D2_seicific_peak70	peak70	.
chr13	46737214	46737715	D2_seicific_peak71	peak71	.
chr13	56569634	56570135	D2_seicific_peak72	peak72	.
chr13	57071498	57071999	D2_seicific_peak73	peak73	.
chr13	68378225	68378726	D2_seicific_peak74	peak74	.
chr14	18303313	18303814	D2_seicific_peak75	peak75	.
chr14	33501762	33502263	D2_seicific_peak76	peak76	.
chr14	36582787	36583288	D2_seicific_peak77	peak77	.
chr14	41641923	41642424	D2_seicific_peak78	peak78	.
chr14	44339196	44339697	D2_seicific_peak79	peak79	.
chr14	46701194	46701695	D2_seicific_peak80	peak80	.
chr14	52413534	52414035	D2_seicific_peak81	peak81	.
chr14	54155623	54156124	D2_seicific_peak82	peak82	.
chr14	57046005	57046506	D2_seicific_peak83	peak83	.
chr14	57137179	57137680	D2_seicific_peak84	peak84	.
chr14	77405089	77405590	D2_seicific_peak85	peak85	.
chr14	79570189	79570690	D2_seicific_peak86	peak86	.
chr15	4654764	4655265	D2_seicific_peak87	peak87	.
chr15	4823521	4824022	D2_seicific_peak88	peak88	.
chr15	14065449	14065950	D2_seicific_peak89	peak89	.
chr15	39957618	39958119	D2_seicific_peak90	peak90	.
chr16	2529258	2529759	D2_seicific_peak91	peak91	.
chr16	14375373	14375874	D2_seicific_peak92	peak92	.
chr16	16723918	16724419	D2_seicific_peak93	peak93	.
chr16	22235813	22236314	D2_seicific_peak94	peak94	.
chr16	33486624	33487125	D2_seicific_peak95	peak95	.
chr16	34913995	34914496	D2_seicific_peak96	peak96	.
chr16	53226537	53227038	D2_seicific_peak97	peak97	.
chr16	59276372	59276873	D2_seicific_peak98	peak98	.
chr16	77025689	77026190	D2_seicific_peak99	peak99	.
chr17	3327240	3327741	D2_seicific_peak100	peak100	.
chr17	7655710	7656211	D2_seicific_peak101	peak101	.
chr17	16375689	16376190	D2_seicific_peak102	peak102	.
chr17	16832707	16833208	D2_seicific_peak103	peak103	.
chr17	18626600	18627101	D2_seicific_peak104	peak104	.
chr17	26402222	26402723	D2_seicific_peak105	peak105	.
chr17	37841764	37842265	D2_seicific_peak106	peak106	.
chr17	41294455	41294956	D2_seicific_peak107	peak107	.
chr17	61630453	61630954	D2_seicific_peak108	peak108	.
chr18	16858833	16859334	D2_seicific_peak109	peak109	.
chr18	37245640	37246141	D2_seicific_peak110	peak110	.
chr18	37967175	37967676	D2_seicific_peak111	peak111	.
chr18	44715530	44716031	D2_seicific_peak112	peak112	.
chr18	54261928	54262429	D2_seicific_peak113	peak113	.
chr19	4729731	4730232	D2_seicific_peak114	peak114	.
chr19	49519293	49519794	D2_seicific_peak115	peak115	.
chr19	60883514	60884015	D2_seicific_peak116	peak116	.
chr2	5597966	5598467	D2_seicific_peak117	peak117	.
chr2	14544889	14545390	D2_seicific_peak118	peak118	.
chr2	16824902	16825403	D2_seicific_peak119	peak119	.
chr2	28012359	28012860	D2_seicific_peak120	peak120	.
chr2	31238562	31239063	D2_seicific_peak121	peak121	.
chr2	31280773	31281274	D2_seicific_peak122	peak122	.
chr2	43734184	43734685	D2_seicific_peak123	peak123	.
chr2	52055674	52056175	D2_seicific_peak124	peak124	.
chr2	56315910	56316411	D2_seicific_peak125	peak125	.
chr2	56459193	56459694	D2_seicific_peak126	peak126	.
chr2	68324277	68324778	D2_seicific_peak127	peak127	.
chr2	72320784	72321285	D2_seicific_peak128	peak128	.
chr2	88601986	88602487	D2_seicific_peak129	peak129	.
chr2	88782478	88782979	D2_seicific_peak130	peak130	.
chr2	88809765	88810266	D2_seicific_peak131	peak131	.
chr2	92278338	92278839	D2_seicific_peak132	peak132	.
chr2	95103794	95104295	D2_seicific_peak133	peak133	.
chr2	100686794	100687295	D2_seicific_peak134	peak134	.
chr2	103445361	103445862	D2_seicific_peak135	peak135	.
chr2	108617290	108617791	D2_seicific_peak136	peak136	.
chr2	114815083	114815584	D2_seicific_peak137	peak137	.
chr2	115078032	115078533	D2_seicific_peak138	peak138	.
chr20	117436	117937	D2_seicific_peak139	peak139	.
chr20	8262698	8263199	D2_seicific_peak140	peak140	.
chr20	35286494	35286995	D2_seicific_peak141	peak141	.
chr20	37526950	37527451	D2_seicific_peak142	peak142	.
chr20	40772052	40772553	D2_seicific_peak143	peak143	.
chr20	67757125	67757626	D2_seicific_peak144	peak144	.
chr20	67864365	67864866	D2_seicific_peak145	peak145	.
chr21	682440	682941	D2_seicific_peak146	peak146	.
chr21	6491240	6491741	D2_seicific_peak147	peak147	.
chr21	30794007	30794508	D2_seicific_peak148	peak148	.
chr21	32923478	32923979	D2_seicific_peak149	peak149	.
chr21	32924008	32924509	D2_seicific_peak150	peak150	.
chr21	40107414	40107915	D2_seicific_peak151	peak151	.
chr21	40591299	40591800	D2_seicific_peak152	peak152	.
chr21	48768128	48768629	D2_seicific_peak153	peak153	.
chr21	54249838	54250339	D2_seicific_peak154	peak154	.
chr21	59798449	59798950	D2_seicific_peak155	peak155	.
chr21	61667158	61667659	D2_seicific_peak156	peak156	.
chr22	4962208	4962709	D2_seicific_peak157	peak157	.
chr22	5860017	5860518	D2_seicific_peak158	peak158	.
chr22	5897837	5898338	D2_seicific_peak159	peak159	.
chr22	8761317	8761818	D2_seicific_peak160	peak160	.
chr22	11371725	11372226	D2_seicific_peak161	peak161	.
chr22	34467344	34467845	D2_seicific_peak162	peak162	.
chr22	46063800	46064301	D2_seicific_peak163	peak163	.
chr23	11555	12056	D2_seicific_peak164	peak164	.
chr23	21673	22174	D2_seicific_peak165	peak165	.
chr23	4054568	4055069	D2_seicific_peak166	peak166	.
chr23	24970788	24971289	D2_seicific_peak167	peak167	.
chr23	42553729	42554230	D2_seicific_peak168	peak168	.
chr23	47599299	47599800	D2_seicific_peak169	peak169	.
chr24	10787135	10787636	D2_seicific_peak170	peak170	.
chr24	10876087	10876588	D2_seicific_peak171	peak171	.
chr24	13776284	13776785	D2_seicific_peak172	peak172	.
chr24	20433183	20433684	D2_seicific_peak173	peak173	.
chr24	23128312	23128813	D2_seicific_peak174	peak174	.
chr24	33284175	33284676	D2_seicific_peak175	peak175	.
chr24	33802419	33802920	D2_seicific_peak176	peak176	.
chr24	37227071	37227572	D2_seicific_peak177	peak177	.
chr24	37711306	37711807	D2_seicific_peak178	peak178	.
chr24	58423925	58424426	D2_seicific_peak179	peak179	.
chr25	13341582	13342083	D2_seicific_peak180	peak180	.
chr25	16990655	16991156	D2_seicific_peak181	peak181	.
chr25	25721168	25721669	D2_seicific_peak182	peak182	.
chr26	15738884	15739385	D2_seicific_peak183	peak183	.
chr26	27069323	27069824	D2_seicific_peak184	peak184	.
chr26	28668316	28668817	D2_seicific_peak185	peak185	.
chr26	45980184	45980685	D2_seicific_peak186	peak186	.
chr27	4863618	4864119	D2_seicific_peak187	peak187	.
chr27	18031091	18031592	D2_seicific_peak188	peak188	.
chr27	23697146	23697647	D2_seicific_peak189	peak189	.
chr27	23723555	23724056	D2_seicific_peak190	peak190	.
chr27	45318900	45319401	D2_seicific_peak191	peak191	.
chr28	18705241	18705742	D2_seicific_peak192	peak192	.
chr28	23583346	23583847	D2_seicific_peak193	peak193	.
chr28	23694322	23694823	D2_seicific_peak194	peak194	.
chr28	43418644	43419145	D2_seicific_peak195	peak195	.
chr29	1570615	1571116	D2_seicific_peak196	peak196	.
chr29	7426184	7426685	D2_seicific_peak197	peak197	.
chr29	16261001	16261502	D2_seicific_peak198	peak198	.
chr29	20015966	20016467	D2_seicific_peak199	peak199	.
chr29	31103156	31103657	D2_seicific_peak200	peak200	.
chr29	31436480	31436981	D2_seicific_peak201	peak201	.
chr29	33244643	33245144	D2_seicific_peak202	peak202	.
chr29	38830519	38831020	D2_seicific_peak203	peak203	.
chr3	5890716	5891217	D2_seicific_peak204	peak204	.
chr3	13206209	13206710	D2_seicific_peak205	peak205	.
chr3	27081124	27081625	D2_seicific_peak206	peak206	.
chr3	28695510	28696011	D2_seicific_peak207	peak207	.
chr3	34074541	34075042	D2_seicific_peak208	peak208	.
chr3	36000484	36000985	D2_seicific_peak209	peak209	.
chr3	47046344	47046845	D2_seicific_peak210	peak210	.
chr3	47811485	47811986	D2_seicific_peak211	peak211	.
chr3	51760378	51760879	D2_seicific_peak212	peak212	.
chr3	52318974	52319475	D2_seicific_peak213	peak213	.
chr3	56257772	56258273	D2_seicific_peak214	peak214	.
chr3	60702409	60702910	D2_seicific_peak215	peak215	.
chr3	60961710	60962211	D2_seicific_peak216	peak216	.
chr3	65662602	65663103	D2_seicific_peak217	peak217	.
chr3	71853658	71854159	D2_seicific_peak218	peak218	.
chr3	79179026	79179527	D2_seicific_peak219	peak219	.
chr3	83245525	83246026	D2_seicific_peak220	peak220	.
chr3	89498089	89498590	D2_seicific_peak221	peak221	.
chr3	89948930	89949431	D2_seicific_peak222	peak222	.
chr3	90182295	90182796	D2_seicific_peak223	peak223	.
chr3	91061576	91062077	D2_seicific_peak224	peak224	.
chr3	105698195	105698696	D2_seicific_peak225	peak225	.
chr4	21586769	21587270	D2_seicific_peak226	peak226	.
chr4	27741067	27741568	D2_seicific_peak227	peak227	.
chr4	40696502	40697003	D2_seicific_peak228	peak228	.
chr4	41132081	41132582	D2_seicific_peak229	peak229	.
chr4	44157541	44158042	D2_seicific_peak230	peak230	.
chr4	45463998	45464499	D2_seicific_peak231	peak231	.
chr4	51202550	51203051	D2_seicific_peak232	peak232	.
chr4	57053378	57053879	D2_seicific_peak233	peak233	.
chr4	61003679	61004180	D2_seicific_peak234	peak234	.
chr4	70955399	70955900	D2_seicific_peak235	peak235	.
chr4	79107746	79108247	D2_seicific_peak236	peak236	.
chr4	80210683	80211184	D2_seicific_peak237	peak237	.
chr4	93091809	93092310	D2_seicific_peak238	peak238	.
chr4	101657478	101657979	D2_seicific_peak239	peak239	.
chr4	119844216	119844717	D2_seicific_peak240	peak240	.
chr5	5397680	5398181	D2_seicific_peak241	peak241	.
chr5	6817099	6817600	D2_seicific_peak242	peak242	.
chr5	15357215	15357716	D2_seicific_peak243	peak243	.
chr5	17627930	17628431	D2_seicific_peak244	peak244	.
chr5	18066128	18066629	D2_seicific_peak245	peak245	.
chr5	21679901	21680402	D2_seicific_peak246	peak246	.
chr5	37656821	37657322	D2_seicific_peak247	peak247	.
chr5	37988327	37988828	D2_seicific_peak248	peak248	.
chr5	39755400	39755901	D2_seicific_peak249	peak249	.
chr5	40964741	40965242	D2_seicific_peak250	peak250	.
chr5	47556047	47556548	D2_seicific_peak251	peak251	.
chr5	47973245	47973746	D2_seicific_peak252	peak252	.
chr5	54399289	54399790	D2_seicific_peak253	peak253	.
chr5	62829128	62829629	D2_seicific_peak254	peak254	.
chr5	66361135	66361636	D2_seicific_peak255	peak255	.
chr5	75608820	75609321	D2_seicific_peak256	peak256	.
chr5	82244297	82244798	D2_seicific_peak257	peak257	.
chr5	83920416	83920917	D2_seicific_peak258	peak258	.
chr5	84663975	84664476	D2_seicific_peak259	peak259	.
chr5	86891218	86891719	D2_seicific_peak260	peak260	.
chr5	87935055	87935556	D2_seicific_peak261	peak261	.
chr5	89313299	89313800	D2_seicific_peak262	peak262	.
chr5	96682999	96683500	D2_seicific_peak263	peak263	.
chr5	120080488	120080989	D2_seicific_peak264	peak264	.
chr6	5445171	5445672	D2_seicific_peak265	peak265	.
chr6	5608710	5609211	D2_seicific_peak266	peak266	.
chr6	10073487	10073988	D2_seicific_peak267	peak267	.
chr6	11425780	11426281	D2_seicific_peak268	peak268	.
chr6	15287411	15287912	D2_seicific_peak269	peak269	.
chr6	18648138	18648639	D2_seicific_peak270	peak270	.
chr6	26080797	26081298	D2_seicific_peak271	peak271	.
chr6	30207262	30207763	D2_seicific_peak272	peak272	.
chr6	34067516	34068017	D2_seicific_peak273	peak273	.
chr6	40603878	40604379	D2_seicific_peak274	peak274	.
chr6	50878534	50879035	D2_seicific_peak275	peak275	.
chr6	52545779	52546280	D2_seicific_peak276	peak276	.
chr6	66664842	66665343	D2_seicific_peak277	peak277	.
chr6	74829802	74830303	D2_seicific_peak278	peak278	.
chr6	76311585	76312086	D2_seicific_peak279	peak279	.
chr6	76553102	76553603	D2_seicific_peak280	peak280	.
chr6	83084218	83084719	D2_seicific_peak281	peak281	.
chr6	100431715	100432216	D2_seicific_peak282	peak282	.
chr7	7814673	7815174	D2_seicific_peak283	peak283	.
chr7	25226803	25227304	D2_seicific_peak284	peak284	.
chr7	31059377	31059878	D2_seicific_peak285	peak285	.
chr7	31421374	31421875	D2_seicific_peak286	peak286	.
chr7	31425890	31426391	D2_seicific_peak287	peak287	.
chr7	52108725	52109226	D2_seicific_peak288	peak288	.
chr7	57253173	57253674	D2_seicific_peak289	peak289	.
chr7	58429111	58429612	D2_seicific_peak290	peak290	.
chr7	58968448	58968949	D2_seicific_peak291	peak291	.
chr7	67593247	67593748	D2_seicific_peak292	peak292	.
chr7	75236921	75237422	D2_seicific_peak293	peak293	.
chr7	90570251	90570752	D2_seicific_peak294	peak294	.
chr7	90814839	90815340	D2_seicific_peak295	peak295	.
chr7	95395433	95395934	D2_seicific_peak296	peak296	.
chr7	98337080	98337581	D2_seicific_peak297	peak297	.
chr7	99867217	99867718	D2_seicific_peak298	peak298	.
chr7	100244430	100244931	D2_seicific_peak299	peak299	.
chr7	102988555	102989056	D2_seicific_peak300	peak300	.
chr8	11853422	11853923	D2_seicific_peak301	peak301	.
chr8	17476389	17476890	D2_seicific_peak302	peak302	.
chr8	25421682	25422183	D2_seicific_peak303	peak303	.
chr8	28444689	28445190	D2_seicific_peak304	peak304	.
chr8	36343206	36343707	D2_seicific_peak305	peak305	.
chr8	39813210	39813711	D2_seicific_peak306	peak306	.
chr8	49158139	49158640	D2_seicific_peak307	peak307	.
chr8	56433033	56433534	D2_seicific_peak308	peak308	.
chr8	67170932	67171433	D2_seicific_peak309	peak309	.
chr8	72029747	72030248	D2_seicific_peak310	peak310	.
chr8	73272048	73272549	D2_seicific_peak311	peak311	.
chr8	78457970	78458471	D2_seicific_peak312	peak312	.
chr8	83975346	83975847	D2_seicific_peak313	peak313	.
chr8	89414809	89415310	D2_seicific_peak314	peak314	.
chr8	91047156	91047657	D2_seicific_peak315	peak315	.
chr8	104683979	104684480	D2_seicific_peak316	peak316	.
chr8	105286109	105286610	D2_seicific_peak317	peak317	.
chr8	109278747	109279248	D2_seicific_peak318	peak318	.
chr9	44961	45462	D2_seicific_peak319	peak319	.
chr9	9701506	9702007	D2_seicific_peak320	peak320	.
chr9	12499427	12499928	D2_seicific_peak321	peak321	.
chr9	14187872	14188373	D2_seicific_peak322	peak322	.
chr9	25350001	25350502	D2_seicific_peak323	peak323	.
chr9	33372190	33372691	D2_seicific_peak324	peak324	.
chr9	35537873	35538374	D2_seicific_peak325	peak325	.
chr9	61302592	61303093	D2_seicific_peak326	peak326	.
chr9	69137289	69137790	D2_seicific_peak327	peak327	.
chr9	70085460	70085961	D2_seicific_peak328	peak328	.
chr9	70429208	70429709	D2_seicific_peak329	peak329	.
chr9	71357133	71357634	D2_seicific_peak330	peak330	.
chr9	71472519	71473020	D2_seicific_peak331	peak331	.
chr9	80637036	80637537	D2_seicific_peak332	peak332	.
chr9	97637164	97637665	D2_seicific_peak333	peak333	.
chr9	98862997	98863498	D2_seicific_peak334	peak334	.
chr9	99691086	99691587	D2_seicific_peak335	peak335	.
chrX	28984235	28984736	D2_seicific_peak336	peak336	.
chrX	29082349	29082850	D2_seicific_peak337	peak337	.
chrX	34286219	34286720	D2_seicific_peak338	peak338	.
chrX	78566452	78566953	D2_seicific_peak339	peak339	.
chrX	121746848	121747349	D2_seicific_peak340	peak340	.
chrX	126291648	126292149	D2_seicific_peak341	peak341	.
chrX	126459603	126460104	D2_seicific_peak342	peak342	.
chrX	138582287	138582788	D2_seicific_peak343	peak343	.

## Sheet: D4_seicific_peak
chr1	2778658	2779159	D4_seicific_peak1	peak1	.
chr1	5776289	5776790	D4_seicific_peak2	peak2	.
chr1	6281379	6281880	D4_seicific_peak3	peak3	.
chr1	7173499	7174000	D4_seicific_peak4	peak4	.
chr1	9219339	9219840	D4_seicific_peak5	peak5	.
chr1	9275450	9275951	D4_seicific_peak6	peak6	.
chr1	9598289	9598790	D4_seicific_peak7	peak7	.
chr1	10048198	10048699	D4_seicific_peak8	peak8	.
chr1	10063345	10063846	D4_seicific_peak9	peak9	.
chr1	11742792	11743293	D4_seicific_peak10	peak10	.
chr1	14720574	14721075	D4_seicific_peak11	peak11	.
chr1	15050687	15051188	D4_seicific_peak12	peak12	.
chr1	15285921	15286422	D4_seicific_peak13	peak13	.
chr1	19120143	19120644	D4_seicific_peak14	peak14	.
chr1	19928829	19929330	D4_seicific_peak15	peak15	.
chr1	20200705	20201206	D4_seicific_peak16	peak16	.
chr1	20252031	20252532	D4_seicific_peak17	peak17	.
chr1	21345832	21346333	D4_seicific_peak18	peak18	.
chr1	21617057	21617558	D4_seicific_peak19	peak19	.
chr1	25138289	25138790	D4_seicific_peak20	peak20	.
chr1	25239443	25239944	D4_seicific_peak21	peak21	.
chr1	26397439	26397940	D4_seicific_peak22	peak22	.
chr1	26414784	26415285	D4_seicific_peak23	peak23	.
chr1	34778720	34779221	D4_seicific_peak24	peak24	.
chr1	35001488	35001989	D4_seicific_peak25	peak25	.
chr1	35081879	35082380	D4_seicific_peak26	peak26	.
chr1	36034866	36035367	D4_seicific_peak27	peak27	.
chr1	38682037	38682538	D4_seicific_peak28	peak28	.
chr1	39858185	39858686	D4_seicific_peak29	peak29	.
chr1	40629645	40630146	D4_seicific_peak30	peak30	.
chr1	43443360	43443861	D4_seicific_peak31	peak31	.
chr1	43756616	43757117	D4_seicific_peak32	peak32	.
chr1	44393343	44393844	D4_seicific_peak33	peak33	.
chr1	45196218	45196719	D4_seicific_peak34	peak34	.
chr1	45475856	45476357	D4_seicific_peak35	peak35	.
chr1	45665605	45666106	D4_seicific_peak36	peak36	.
chr1	45733854	45734355	D4_seicific_peak37	peak37	.
chr1	46262121	46262622	D4_seicific_peak38	peak38	.
chr1	47096185	47096686	D4_seicific_peak39	peak39	.
chr1	47333690	47334191	D4_seicific_peak40	peak40	.
chr1	50024466	50024967	D4_seicific_peak41	peak41	.
chr1	50851877	50852378	D4_seicific_peak42	peak42	.
chr1	52323432	52323933	D4_seicific_peak43	peak43	.
chr1	52468165	52468666	D4_seicific_peak44	peak44	.
chr1	52602709	52603210	D4_seicific_peak45	peak45	.
chr1	53293130	53293631	D4_seicific_peak46	peak46	.
chr1	53548648	53549149	D4_seicific_peak47	peak47	.
chr1	54342581	54343082	D4_seicific_peak48	peak48	.
chr1	54437146	54437647	D4_seicific_peak49	peak49	.
chr1	54461624	54462125	D4_seicific_peak50	peak50	.
chr1	57460833	57461334	D4_seicific_peak51	peak51	.
chr1	57494307	57494808	D4_seicific_peak52	peak52	.
chr1	57548166	57548667	D4_seicific_peak53	peak53	.
chr1	57869945	57870446	D4_seicific_peak54	peak54	.
chr1	57885110	57885611	D4_seicific_peak55	peak55	.
chr1	57898565	57899066	D4_seicific_peak56	peak56	.
chr1	57994162	57994663	D4_seicific_peak57	peak57	.
chr1	58984707	58985208	D4_seicific_peak58	peak58	.
chr1	60192894	60193395	D4_seicific_peak59	peak59	.
chr1	60350827	60351328	D4_seicific_peak60	peak60	.
chr1	60914086	60914587	D4_seicific_peak61	peak61	.
chr1	61384687	61385188	D4_seicific_peak62	peak62	.
chr1	61470135	61470636	D4_seicific_peak63	peak63	.
chr1	63338563	63339064	D4_seicific_peak64	peak64	.
chr1	64131910	64132411	D4_seicific_peak65	peak65	.
chr1	64154510	64155011	D4_seicific_peak66	peak66	.
chr1	64212984	64213485	D4_seicific_peak67	peak67	.
chr1	65190097	65190598	D4_seicific_peak68	peak68	.
chr1	65942505	65943006	D4_seicific_peak69	peak69	.
chr1	65993630	65994131	D4_seicific_peak70	peak70	.
chr1	66199653	66200154	D4_seicific_peak71	peak71	.
chr1	68510170	68510671	D4_seicific_peak72	peak72	.
chr1	68517346	68517847	D4_seicific_peak73	peak73	.
chr1	68535113	68535614	D4_seicific_peak74	peak74	.
chr1	68677514	68678015	D4_seicific_peak75	peak75	.
chr1	69020457	69020958	D4_seicific_peak76	peak76	.
chr1	69069026	69069527	D4_seicific_peak77	peak77	.
chr1	69123019	69123520	D4_seicific_peak78	peak78	.
chr1	69203575	69204076	D4_seicific_peak79	peak79	.
chr1	69612953	69613454	D4_seicific_peak80	peak80	.
chr1	70285125	70285626	D4_seicific_peak81	peak81	.
chr1	71905560	71906061	D4_seicific_peak82	peak82	.
chr1	72039307	72039808	D4_seicific_peak83	peak83	.
chr1	72391475	72391976	D4_seicific_peak84	peak84	.
chr1	72523608	72524109	D4_seicific_peak85	peak85	.
chr1	72678803	72679304	D4_seicific_peak86	peak86	.
chr1	72987444	72987945	D4_seicific_peak87	peak87	.
chr1	73100759	73101260	D4_seicific_peak88	peak88	.
chr1	74553554	74554055	D4_seicific_peak89	peak89	.
chr1	74603253	74603754	D4_seicific_peak90	peak90	.
chr1	75302457	75302958	D4_seicific_peak91	peak91	.
chr1	77149730	77150231	D4_seicific_peak92	peak92	.
chr1	77604984	77605485	D4_seicific_peak93	peak93	.
chr1	78290637	78291138	D4_seicific_peak94	peak94	.
chr1	78497971	78498472	D4_seicific_peak95	peak95	.
chr1	78802676	78803177	D4_seicific_peak96	peak96	.
chr1	78937497	78937998	D4_seicific_peak97	peak97	.
chr1	78954268	78954769	D4_seicific_peak98	peak98	.
chr1	79422908	79423409	D4_seicific_peak99	peak99	.
chr1	80078481	80078982	D4_seicific_peak100	peak100	.
chr1	82047388	82047889	D4_seicific_peak101	peak101	.
chr1	82576911	82577412	D4_seicific_peak102	peak102	.
chr1	83297751	83298252	D4_seicific_peak103	peak103	.
chr1	83343201	83343702	D4_seicific_peak104	peak104	.
chr1	84155797	84156298	D4_seicific_peak105	peak105	.
chr1	84218125	84218626	D4_seicific_peak106	peak106	.
chr1	88929124	88929625	D4_seicific_peak107	peak107	.
chr1	89100969	89101470	D4_seicific_peak108	peak108	.
chr1	89128170	89128671	D4_seicific_peak109	peak109	.
chr1	89526206	89526707	D4_seicific_peak110	peak110	.
chr1	89595236	89595737	D4_seicific_peak111	peak111	.
chr1	92842564	92843065	D4_seicific_peak112	peak112	.
chr1	95439347	95439848	D4_seicific_peak113	peak113	.
chr1	96963092	96963593	D4_seicific_peak114	peak114	.
chr1	99376716	99377217	D4_seicific_peak115	peak115	.
chr1	100127249	100127750	D4_seicific_peak116	peak116	.
chr1	100668583	100669084	D4_seicific_peak117	peak117	.
chr1	100801453	100801954	D4_seicific_peak118	peak118	.
chr1	101783165	101783666	D4_seicific_peak119	peak119	.
chr1	104915455	104915956	D4_seicific_peak120	peak120	.
chr1	104916803	104917304	D4_seicific_peak121	peak121	.
chr1	105443037	105443538	D4_seicific_peak122	peak122	.
chr1	105536091	105536592	D4_seicific_peak123	peak123	.
chr1	106150319	106150820	D4_seicific_peak124	peak124	.
chr1	109795529	109796030	D4_seicific_peak125	peak125	.
chr1	110151657	110152158	D4_seicific_peak126	peak126	.
chr1	111670095	111670596	D4_seicific_peak127	peak127	.
chr1	111807770	111808271	D4_seicific_peak128	peak128	.
chr1	111839695	111840196	D4_seicific_peak129	peak129	.
chr1	112322044	112322545	D4_seicific_peak130	peak130	.
chr1	112715205	112715706	D4_seicific_peak131	peak131	.
chr1	112892101	112892602	D4_seicific_peak132	peak132	.
chr1	113599530	113600031	D4_seicific_peak133	peak133	.
chr1	113604166	113604667	D4_seicific_peak134	peak134	.
chr1	113876064	113876565	D4_seicific_peak135	peak135	.
chr1	115031977	115032478	D4_seicific_peak136	peak136	.
chr1	115889911	115890412	D4_seicific_peak137	peak137	.
chr1	116062486	116062987	D4_seicific_peak138	peak138	.
chr1	116404779	116405280	D4_seicific_peak139	peak139	.
chr1	116512220	116512721	D4_seicific_peak140	peak140	.
chr1	116821271	116821772	D4_seicific_peak141	peak141	.
chr1	116891536	116892037	D4_seicific_peak142	peak142	.
chr1	117791336	117791837	D4_seicific_peak143	peak143	.
chr1	117971552	117972053	D4_seicific_peak144	peak144	.
chr1	118603792	118604293	D4_seicific_peak145	peak145	.
chr1	120332291	120332792	D4_seicific_peak146	peak146	.
chr1	122453764	122454265	D4_seicific_peak147	peak147	.
chr1	122481369	122481870	D4_seicific_peak148	peak148	.
chr1	124926575	124927076	D4_seicific_peak149	peak149	.
chr1	125923593	125924094	D4_seicific_peak150	peak150	.
chr1	126584944	126585445	D4_seicific_peak151	peak151	.
chr1	127260731	127261232	D4_seicific_peak152	peak152	.
chr1	132232695	132233196	D4_seicific_peak153	peak153	.
chr1	134924203	134924704	D4_seicific_peak154	peak154	.
chr1	134987417	134987918	D4_seicific_peak155	peak155	.
chr1	135207862	135208363	D4_seicific_peak156	peak156	.
chr1	136985254	136985755	D4_seicific_peak157	peak157	.
chr1	143213372	143213873	D4_seicific_peak158	peak158	.
chr1	144856574	144857075	D4_seicific_peak159	peak159	.
chr1	145735015	145735516	D4_seicific_peak160	peak160	.
chr1	145963700	145964201	D4_seicific_peak161	peak161	.
chr1	147770977	147771478	D4_seicific_peak162	peak162	.
chr1	147846908	147847409	D4_seicific_peak163	peak163	.
chr1	151000066	151000567	D4_seicific_peak164	peak164	.
chr1	151568530	151569031	D4_seicific_peak165	peak165	.
chr1	151577293	151577794	D4_seicific_peak166	peak166	.
chr1	151610242	151610743	D4_seicific_peak167	peak167	.
chr1	151623509	151624010	D4_seicific_peak168	peak168	.
chr1	151752162	151752663	D4_seicific_peak169	peak169	.
chr1	152808997	152809498	D4_seicific_peak170	peak170	.
chr1	153288997	153289498	D4_seicific_peak171	peak171	.
chr1	155400254	155400755	D4_seicific_peak172	peak172	.
chr10	829037	829538	D4_seicific_peak173	peak173	.
chr10	1883396	1883897	D4_seicific_peak174	peak174	.
chr10	1919096	1919597	D4_seicific_peak175	peak175	.
chr10	1939782	1940283	D4_seicific_peak176	peak176	.
chr10	2108967	2109468	D4_seicific_peak177	peak177	.
chr10	2228757	2229258	D4_seicific_peak178	peak178	.
chr10	4344499	4345000	D4_seicific_peak179	peak179	.
chr10	4665958	4666459	D4_seicific_peak180	peak180	.
chr10	5446966	5447467	D4_seicific_peak181	peak181	.
chr10	6019161	6019662	D4_seicific_peak182	peak182	.
chr10	6473250	6473751	D4_seicific_peak183	peak183	.
chr10	7076897	7077398	D4_seicific_peak184	peak184	.
chr10	9583625	9584126	D4_seicific_peak185	peak185	.
chr10	10219817	10220318	D4_seicific_peak186	peak186	.
chr10	10400457	10400958	D4_seicific_peak187	peak187	.
chr10	10633630	10634131	D4_seicific_peak188	peak188	.
chr10	11276058	11276559	D4_seicific_peak189	peak189	.
chr10	12059981	12060482	D4_seicific_peak190	peak190	.
chr10	12762478	12762979	D4_seicific_peak191	peak191	.
chr10	14012104	14012605	D4_seicific_peak192	peak192	.
chr10	14281812	14282313	D4_seicific_peak193	peak193	.
chr10	14846069	14846570	D4_seicific_peak194	peak194	.
chr10	15178054	15178555	D4_seicific_peak195	peak195	.
chr10	15203281	15203782	D4_seicific_peak196	peak196	.
chr10	15267746	15268247	D4_seicific_peak197	peak197	.
chr10	15385531	15386032	D4_seicific_peak198	peak198	.
chr10	17202454	17202955	D4_seicific_peak199	peak199	.
chr10	17809329	17809830	D4_seicific_peak200	peak200	.
chr10	18139289	18139790	D4_seicific_peak201	peak201	.
chr10	18245103	18245604	D4_seicific_peak202	peak202	.
chr10	18806313	18806814	D4_seicific_peak203	peak203	.
chr10	20072949	20073450	D4_seicific_peak204	peak204	.
chr10	20715810	20716311	D4_seicific_peak205	peak205	.
chr10	28587192	28587693	D4_seicific_peak206	peak206	.
chr10	28814634	28815135	D4_seicific_peak207	peak207	.
chr10	29835946	29836447	D4_seicific_peak208	peak208	.
chr10	30068314	30068815	D4_seicific_peak209	peak209	.
chr10	31395743	31396244	D4_seicific_peak210	peak210	.
chr10	32156027	32156528	D4_seicific_peak211	peak211	.
chr10	32750881	32751382	D4_seicific_peak212	peak212	.
chr10	34339066	34339567	D4_seicific_peak213	peak213	.
chr10	34782537	34783038	D4_seicific_peak214	peak214	.
chr10	34854560	34855061	D4_seicific_peak215	peak215	.
chr10	35102960	35103461	D4_seicific_peak216	peak216	.
chr10	35273108	35273609	D4_seicific_peak217	peak217	.
chr10	35274980	35275481	D4_seicific_peak218	peak218	.
chr10	35374099	35374600	D4_seicific_peak219	peak219	.
chr10	37191232	37191733	D4_seicific_peak220	peak220	.
chr10	40332226	40332727	D4_seicific_peak221	peak221	.
chr10	43259444	43259945	D4_seicific_peak222	peak222	.
chr10	44087162	44087663	D4_seicific_peak223	peak223	.
chr10	44690770	44691271	D4_seicific_peak224	peak224	.
chr10	44871430	44871931	D4_seicific_peak225	peak225	.
chr10	44968720	44969221	D4_seicific_peak226	peak226	.
chr10	44983107	44983608	D4_seicific_peak227	peak227	.
chr10	45816372	45816873	D4_seicific_peak228	peak228	.
chr10	47009075	47009576	D4_seicific_peak229	peak229	.
chr10	47009777	47010278	D4_seicific_peak230	peak230	.
chr10	47306394	47306895	D4_seicific_peak231	peak231	.
chr10	47718406	47718907	D4_seicific_peak232	peak232	.
chr10	49035433	49035934	D4_seicific_peak233	peak233	.
chr10	49439775	49440276	D4_seicific_peak234	peak234	.
chr10	51006580	51007081	D4_seicific_peak235	peak235	.
chr10	51007323	51007824	D4_seicific_peak236	peak236	.
chr10	51018734	51019235	D4_seicific_peak237	peak237	.
chr10	51112438	51112939	D4_seicific_peak238	peak238	.
chr10	51163415	51163916	D4_seicific_peak239	peak239	.
chr10	51452121	51452622	D4_seicific_peak240	peak240	.
chr10	51570979	51571480	D4_seicific_peak241	peak241	.
chr10	52893969	52894470	D4_seicific_peak242	peak242	.
chr10	52912356	52912857	D4_seicific_peak243	peak243	.
chr10	53075851	53076352	D4_seicific_peak244	peak244	.
chr10	53115388	53115889	D4_seicific_peak245	peak245	.
chr10	55049093	55049594	D4_seicific_peak246	peak246	.
chr10	59445802	59446303	D4_seicific_peak247	peak247	.
chr10	60355487	60355988	D4_seicific_peak248	peak248	.
chr10	61730302	61730803	D4_seicific_peak249	peak249	.
chr10	61752467	61752968	D4_seicific_peak250	peak250	.
chr10	61758616	61759117	D4_seicific_peak251	peak251	.
chr10	63122742	63123243	D4_seicific_peak252	peak252	.
chr10	65530840	65531341	D4_seicific_peak253	peak253	.
chr10	65590026	65590527	D4_seicific_peak254	peak254	.
chr10	65606992	65607493	D4_seicific_peak255	peak255	.
chr10	66399439	66399940	D4_seicific_peak256	peak256	.
chr10	66909640	66910141	D4_seicific_peak257	peak257	.
chr10	66920569	66921070	D4_seicific_peak258	peak258	.
chr10	67543504	67544005	D4_seicific_peak259	peak259	.
chr10	68050694	68051195	D4_seicific_peak260	peak260	.
chr10	68627923	68628424	D4_seicific_peak261	peak261	.
chr10	71190545	71191046	D4_seicific_peak262	peak262	.
chr10	71558827	71559328	D4_seicific_peak263	peak263	.
chr10	71601326	71601827	D4_seicific_peak264	peak264	.
chr10	73287719	73288220	D4_seicific_peak265	peak265	.
chr10	73378466	73378967	D4_seicific_peak266	peak266	.
chr10	75284785	75285286	D4_seicific_peak267	peak267	.
chr10	77865578	77866079	D4_seicific_peak268	peak268	.
chr10	79177586	79178087	D4_seicific_peak269	peak269	.
chr10	79538698	79539199	D4_seicific_peak270	peak270	.
chr10	79625873	79626374	D4_seicific_peak271	peak271	.
chr10	79778741	79779242	D4_seicific_peak272	peak272	.
chr10	79859719	79860220	D4_seicific_peak273	peak273	.
chr10	80147903	80148404	D4_seicific_peak274	peak274	.
chr10	80208795	80209296	D4_seicific_peak275	peak275	.
chr10	80246529	80247030	D4_seicific_peak276	peak276	.
chr10	80401370	80401871	D4_seicific_peak277	peak277	.
chr10	80584561	80585062	D4_seicific_peak278	peak278	.
chr10	80622049	80622550	D4_seicific_peak279	peak279	.
chr10	81015446	81015947	D4_seicific_peak280	peak280	.
chr10	82739661	82740162	D4_seicific_peak281	peak281	.
chr10	82913072	82913573	D4_seicific_peak282	peak282	.
chr10	82996387	82996888	D4_seicific_peak283	peak283	.
chr10	83133791	83134292	D4_seicific_peak284	peak284	.
chr10	83144143	83144644	D4_seicific_peak285	peak285	.
chr10	83214613	83215114	D4_seicific_peak286	peak286	.
chr10	85184343	85184844	D4_seicific_peak287	peak287	.
chr10	85465870	85466371	D4_seicific_peak288	peak288	.
chr10	85869270	85869771	D4_seicific_peak289	peak289	.
chr10	86423207	86423708	D4_seicific_peak290	peak290	.
chr10	86426963	86427464	D4_seicific_peak291	peak291	.
chr10	86478975	86479476	D4_seicific_peak292	peak292	.
chr10	86490983	86491484	D4_seicific_peak293	peak293	.
chr10	86492299	86492800	D4_seicific_peak294	peak294	.
chr10	86492973	86493474	D4_seicific_peak295	peak295	.
chr10	86493739	86494240	D4_seicific_peak296	peak296	.
chr10	86848869	86849370	D4_seicific_peak297	peak297	.
chr10	86952061	86952562	D4_seicific_peak298	peak298	.
chr10	87104557	87105058	D4_seicific_peak299	peak299	.
chr10	88248226	88248727	D4_seicific_peak300	peak300	.
chr10	88250163	88250664	D4_seicific_peak301	peak301	.
chr10	88746583	88747084	D4_seicific_peak302	peak302	.
chr10	90972866	90973367	D4_seicific_peak303	peak303	.
chr10	94135253	94135754	D4_seicific_peak304	peak304	.
chr10	95616608	95617109	D4_seicific_peak305	peak305	.
chr10	97462671	97463172	D4_seicific_peak306	peak306	.
chr10	99358005	99358506	D4_seicific_peak307	peak307	.
chr10	100233348	100233849	D4_seicific_peak308	peak308	.
chr10	100431466	100431967	D4_seicific_peak309	peak309	.
chr10	101181640	101182141	D4_seicific_peak310	peak310	.
chr10	101333650	101334151	D4_seicific_peak311	peak311	.
chr11	496888	497389	D4_seicific_peak312	peak312	.
chr11	1605794	1606295	D4_seicific_peak313	peak313	.
chr11	3396589	3397090	D4_seicific_peak314	peak314	.
chr11	3398606	3399107	D4_seicific_peak315	peak315	.
chr11	3519870	3520371	D4_seicific_peak316	peak316	.
chr11	4179705	4180206	D4_seicific_peak317	peak317	.
chr11	5118726	5119227	D4_seicific_peak318	peak318	.
chr11	5220145	5220646	D4_seicific_peak319	peak319	.
chr11	5387650	5388151	D4_seicific_peak320	peak320	.
chr11	6367432	6367933	D4_seicific_peak321	peak321	.
chr11	6496079	6496580	D4_seicific_peak322	peak322	.
chr11	9581108	9581609	D4_seicific_peak323	peak323	.
chr11	12212548	12213049	D4_seicific_peak324	peak324	.
chr11	13377857	13378358	D4_seicific_peak325	peak325	.
chr11	13410107	13410608	D4_seicific_peak326	peak326	.
chr11	15617080	15617581	D4_seicific_peak327	peak327	.
chr11	15791881	15792382	D4_seicific_peak328	peak328	.
chr11	15834820	15835321	D4_seicific_peak329	peak329	.
chr11	15843248	15843749	D4_seicific_peak330	peak330	.
chr11	17005007	17005508	D4_seicific_peak331	peak331	.
chr11	17086066	17086567	D4_seicific_peak332	peak332	.
chr11	19697691	19698192	D4_seicific_peak333	peak333	.
chr11	19907244	19907745	D4_seicific_peak334	peak334	.
chr11	20288645	20289146	D4_seicific_peak335	peak335	.
chr11	20488997	20489498	D4_seicific_peak336	peak336	.
chr11	21484052	21484553	D4_seicific_peak337	peak337	.
chr11	21644780	21645281	D4_seicific_peak338	peak338	.
chr11	21909232	21909733	D4_seicific_peak339	peak339	.
chr11	22287840	22288341	D4_seicific_peak340	peak340	.
chr11	22630537	22631038	D4_seicific_peak341	peak341	.
chr11	22743880	22744381	D4_seicific_peak342	peak342	.
chr11	23420660	23421161	D4_seicific_peak343	peak343	.
chr11	24399293	24399794	D4_seicific_peak344	peak344	.
chr11	25900814	25901315	D4_seicific_peak345	peak345	.
chr11	26139746	26140247	D4_seicific_peak346	peak346	.
chr11	28311720	28312221	D4_seicific_peak347	peak347	.
chr11	29112088	29112589	D4_seicific_peak348	peak348	.
chr11	29257179	29257680	D4_seicific_peak349	peak349	.
chr11	29952929	29953430	D4_seicific_peak350	peak350	.
chr11	30502303	30502804	D4_seicific_peak351	peak351	.
chr11	31257263	31257764	D4_seicific_peak352	peak352	.
chr11	33601202	33601703	D4_seicific_peak353	peak353	.
chr11	34481148	34481649	D4_seicific_peak354	peak354	.
chr11	35043874	35044375	D4_seicific_peak355	peak355	.
chr11	36813092	36813593	D4_seicific_peak356	peak356	.
chr11	37041948	37042449	D4_seicific_peak357	peak357	.
chr11	37139138	37139639	D4_seicific_peak358	peak358	.
chr11	37221646	37222147	D4_seicific_peak359	peak359	.
chr11	37357055	37357556	D4_seicific_peak360	peak360	.
chr11	37924308	37924809	D4_seicific_peak361	peak361	.
chr11	38130659	38131160	D4_seicific_peak362	peak362	.
chr11	40916939	40917440	D4_seicific_peak363	peak363	.
chr11	42014908	42015409	D4_seicific_peak364	peak364	.
chr11	42401500	42402001	D4_seicific_peak365	peak365	.
chr11	43231923	43232424	D4_seicific_peak366	peak366	.
chr11	44523786	44524287	D4_seicific_peak367	peak367	.
chr11	45084825	45085326	D4_seicific_peak368	peak368	.
chr11	45240526	45241027	D4_seicific_peak369	peak369	.
chr11	47365598	47366099	D4_seicific_peak370	peak370	.
chr11	48624319	48624820	D4_seicific_peak371	peak371	.
chr11	48742262	48742763	D4_seicific_peak372	peak372	.
chr11	48791924	48792425	D4_seicific_peak373	peak373	.
chr11	48874048	48874549	D4_seicific_peak374	peak374	.
chr11	49853805	49854306	D4_seicific_peak375	peak375	.
chr11	50173241	50173742	D4_seicific_peak376	peak376	.
chr11	52235716	52236217	D4_seicific_peak377	peak377	.
chr11	53783830	53784331	D4_seicific_peak378	peak378	.
chr11	53972407	53972908	D4_seicific_peak379	peak379	.
chr11	53981596	53982097	D4_seicific_peak380	peak380	.
chr11	56933081	56933582	D4_seicific_peak381	peak381	.
chr11	58367846	58368347	D4_seicific_peak382	peak382	.
chr11	60989095	60989596	D4_seicific_peak383	peak383	.
chr11	62206254	62206755	D4_seicific_peak384	peak384	.
chr11	62230648	62231149	D4_seicific_peak385	peak385	.
chr11	63496801	63497302	D4_seicific_peak386	peak386	.
chr11	63655341	63655842	D4_seicific_peak387	peak387	.
chr11	63954582	63955083	D4_seicific_peak388	peak388	.
chr11	64244303	64244804	D4_seicific_peak389	peak389	.
chr11	64348246	64348747	D4_seicific_peak390	peak390	.
chr11	64480861	64481362	D4_seicific_peak391	peak391	.
chr11	64577989	64578490	D4_seicific_peak392	peak392	.
chr11	65365249	65365750	D4_seicific_peak393	peak393	.
chr11	65371479	65371980	D4_seicific_peak394	peak394	.
chr11	66361187	66361688	D4_seicific_peak395	peak395	.
chr11	66623052	66623553	D4_seicific_peak396	peak396	.
chr11	67236029	67236530	D4_seicific_peak397	peak397	.
chr11	67349771	67350272	D4_seicific_peak398	peak398	.
chr11	67693043	67693544	D4_seicific_peak399	peak399	.
chr11	67933843	67934344	D4_seicific_peak400	peak400	.
chr11	68158822	68159323	D4_seicific_peak401	peak401	.
chr11	69207026	69207527	D4_seicific_peak402	peak402	.
chr11	69302705	69303206	D4_seicific_peak403	peak403	.
chr11	69444346	69444847	D4_seicific_peak404	peak404	.
chr11	69479951	69480452	D4_seicific_peak405	peak405	.
chr11	69513583	69514084	D4_seicific_peak406	peak406	.
chr11	70292501	70293002	D4_seicific_peak407	peak407	.
chr11	71834879	71835380	D4_seicific_peak408	peak408	.
chr11	71899474	71899975	D4_seicific_peak409	peak409	.
chr11	75198350	75198851	D4_seicific_peak410	peak410	.
chr11	75355749	75356250	D4_seicific_peak411	peak411	.
chr11	75359648	75360149	D4_seicific_peak412	peak412	.
chr11	75696754	75697255	D4_seicific_peak413	peak413	.
chr11	76669121	76669622	D4_seicific_peak414	peak414	.
chr11	76876061	76876562	D4_seicific_peak415	peak415	.
chr11	77124122	77124623	D4_seicific_peak416	peak416	.
chr11	78851820	78852321	D4_seicific_peak417	peak417	.
chr11	79229243	79229744	D4_seicific_peak418	peak418	.
chr11	79273637	79274138	D4_seicific_peak419	peak419	.
chr11	79775582	79776083	D4_seicific_peak420	peak420	.
chr11	80238205	80238706	D4_seicific_peak421	peak421	.
chr11	80306005	80306506	D4_seicific_peak422	peak422	.
chr11	81852451	81852952	D4_seicific_peak423	peak423	.
chr11	82677347	82677848	D4_seicific_peak424	peak424	.
chr11	85724793	85725294	D4_seicific_peak425	peak425	.
chr11	85897196	85897697	D4_seicific_peak426	peak426	.
chr11	85965657	85966158	D4_seicific_peak427	peak427	.
chr11	86471453	86471954	D4_seicific_peak428	peak428	.
chr11	88349835	88350336	D4_seicific_peak429	peak429	.
chr11	89618021	89618522	D4_seicific_peak430	peak430	.
chr11	89645983	89646484	D4_seicific_peak431	peak431	.
chr11	90185940	90186441	D4_seicific_peak432	peak432	.
chr11	90250090	90250591	D4_seicific_peak433	peak433	.
chr11	90905827	90906328	D4_seicific_peak434	peak434	.
chr11	90942953	90943454	D4_seicific_peak435	peak435	.
chr11	91353340	91353841	D4_seicific_peak436	peak436	.
chr11	91391597	91392098	D4_seicific_peak437	peak437	.
chr11	91751138	91751639	D4_seicific_peak438	peak438	.
chr11	92332598	92333099	D4_seicific_peak439	peak439	.
chr11	92333306	92333807	D4_seicific_peak440	peak440	.
chr11	92686525	92687026	D4_seicific_peak441	peak441	.
chr11	94216835	94217336	D4_seicific_peak442	peak442	.
chr11	94390878	94391379	D4_seicific_peak443	peak443	.
chr11	94717681	94718182	D4_seicific_peak444	peak444	.
chr11	95691214	95691715	D4_seicific_peak445	peak445	.
chr11	97769867	97770368	D4_seicific_peak446	peak446	.
chr11	97811491	97811992	D4_seicific_peak447	peak447	.
chr11	98725436	98725937	D4_seicific_peak448	peak448	.
chr11	98726561	98727062	D4_seicific_peak449	peak449	.
chr11	99106033	99106534	D4_seicific_peak450	peak450	.
chr11	99135810	99136311	D4_seicific_peak451	peak451	.
chr11	99292178	99292679	D4_seicific_peak452	peak452	.
chr11	99812625	99813126	D4_seicific_peak453	peak453	.
chr11	100095370	100095871	D4_seicific_peak454	peak454	.
chr11	100102686	100103187	D4_seicific_peak455	peak455	.
chr11	100305852	100306353	D4_seicific_peak456	peak456	.
chr11	100330760	100331261	D4_seicific_peak457	peak457	.
chr11	100774385	100774886	D4_seicific_peak458	peak458	.
chr11	101352966	101353467	D4_seicific_peak459	peak459	.
chr11	102137033	102137534	D4_seicific_peak460	peak460	.
chr11	102657817	102658318	D4_seicific_peak461	peak461	.
chr11	104810500	104811001	D4_seicific_peak462	peak462	.
chr11	105153530	105154031	D4_seicific_peak463	peak463	.
chr11	106468048	106468549	D4_seicific_peak464	peak464	.
chr12	2667915	2668416	D4_seicific_peak465	peak465	.
chr12	9460306	9460807	D4_seicific_peak466	peak466	.
chr12	11591277	11591778	D4_seicific_peak467	peak467	.
chr12	11689297	11689798	D4_seicific_peak468	peak468	.
chr12	12759780	12760281	D4_seicific_peak469	peak469	.
chr12	12976089	12976590	D4_seicific_peak470	peak470	.
chr12	13332039	13332540	D4_seicific_peak471	peak471	.
chr12	13744721	13745222	D4_seicific_peak472	peak472	.
chr12	13804127	13804628	D4_seicific_peak473	peak473	.
chr12	13927074	13927575	D4_seicific_peak474	peak474	.
chr12	15101200	15101701	D4_seicific_peak475	peak475	.
chr12	16384669	16385170	D4_seicific_peak476	peak476	.
chr12	16386124	16386625	D4_seicific_peak477	peak477	.
chr12	18733864	18734365	D4_seicific_peak478	peak478	.
chr12	19100671	19101172	D4_seicific_peak479	peak479	.
chr12	19391040	19391541	D4_seicific_peak480	peak480	.
chr12	20579208	20579709	D4_seicific_peak481	peak481	.
chr12	21889012	21889513	D4_seicific_peak482	peak482	.
chr12	21969211	21969712	D4_seicific_peak483	peak483	.
chr12	22635322	22635823	D4_seicific_peak484	peak484	.
chr12	22956173	22956674	D4_seicific_peak485	peak485	.
chr12	23135008	23135509	D4_seicific_peak486	peak486	.
chr12	24512442	24512943	D4_seicific_peak487	peak487	.
chr12	24596557	24597058	D4_seicific_peak488	peak488	.
chr12	24931406	24931907	D4_seicific_peak489	peak489	.
chr12	25369360	25369861	D4_seicific_peak490	peak490	.
chr12	25420377	25420878	D4_seicific_peak491	peak491	.
chr12	25758156	25758657	D4_seicific_peak492	peak492	.
chr12	25911998	25912499	D4_seicific_peak493	peak493	.
chr12	27112478	27112979	D4_seicific_peak494	peak494	.
chr12	27756649	27757150	D4_seicific_peak495	peak495	.
chr12	28165794	28166295	D4_seicific_peak496	peak496	.
chr12	28394127	28394628	D4_seicific_peak497	peak497	.
chr12	28806135	28806636	D4_seicific_peak498	peak498	.
chr12	28882853	28883354	D4_seicific_peak499	peak499	.
chr12	28930581	28931082	D4_seicific_peak500	peak500	.
chr12	30879673	30880174	D4_seicific_peak501	peak501	.
chr12	33101134	33101635	D4_seicific_peak502	peak502	.
chr12	33899803	33900304	D4_seicific_peak503	peak503	.
chr12	34899491	34899992	D4_seicific_peak504	peak504	.
chr12	34934874	34935375	D4_seicific_peak505	peak505	.
chr12	35475884	35476385	D4_seicific_peak506	peak506	.
chr12	36341245	36341746	D4_seicific_peak507	peak507	.
chr12	36438536	36439037	D4_seicific_peak508	peak508	.
chr12	39553233	39553734	D4_seicific_peak509	peak509	.
chr12	40872744	40873245	D4_seicific_peak510	peak510	.
chr12	41125880	41126381	D4_seicific_peak511	peak511	.
chr12	42588645	42589146	D4_seicific_peak512	peak512	.
chr12	44785996	44786497	D4_seicific_peak513	peak513	.
chr12	47525925	47526426	D4_seicific_peak514	peak514	.
chr12	47629442	47629943	D4_seicific_peak515	peak515	.
chr12	47632456	47632957	D4_seicific_peak516	peak516	.
chr12	48880555	48881056	D4_seicific_peak517	peak517	.
chr12	49678953	49679454	D4_seicific_peak518	peak518	.
chr12	50102624	50103125	D4_seicific_peak519	peak519	.
chr12	50178697	50179198	D4_seicific_peak520	peak520	.
chr12	50374661	50375162	D4_seicific_peak521	peak521	.
chr12	50873061	50873562	D4_seicific_peak522	peak522	.
chr12	52345990	52346491	D4_seicific_peak523	peak523	.
chr12	55398954	55399455	D4_seicific_peak524	peak524	.
chr12	55502679	55503180	D4_seicific_peak525	peak525	.
chr12	55587211	55587712	D4_seicific_peak526	peak526	.
chr12	55744850	55745351	D4_seicific_peak527	peak527	.
chr12	57050119	57050620	D4_seicific_peak528	peak528	.
chr12	58129408	58129909	D4_seicific_peak529	peak529	.
chr12	60460296	60460797	D4_seicific_peak530	peak530	.
chr12	62537827	62538328	D4_seicific_peak531	peak531	.
chr12	62813168	62813669	D4_seicific_peak532	peak532	.
chr12	63504535	63505036	D4_seicific_peak533	peak533	.
chr12	64059886	64060387	D4_seicific_peak534	peak534	.
chr12	64896084	64896585	D4_seicific_peak535	peak535	.
chr12	67174958	67175459	D4_seicific_peak536	peak536	.
chr12	67228350	67228851	D4_seicific_peak537	peak537	.
chr12	68480918	68481419	D4_seicific_peak538	peak538	.
chr12	68759697	68760198	D4_seicific_peak539	peak539	.
chr12	73109202	73109703	D4_seicific_peak540	peak540	.
chr12	74545945	74546446	D4_seicific_peak541	peak541	.
chr12	75228064	75228565	D4_seicific_peak542	peak542	.
chr12	75979065	75979566	D4_seicific_peak543	peak543	.
chr12	77788587	77789088	D4_seicific_peak544	peak544	.
chr12	77927891	77928392	D4_seicific_peak545	peak545	.
chr12	79551064	79551565	D4_seicific_peak546	peak546	.
chr12	79969953	79970454	D4_seicific_peak547	peak547	.
chr12	80027192	80027693	D4_seicific_peak548	peak548	.
chr12	80318936	80319437	D4_seicific_peak549	peak549	.
chr12	80804662	80805163	D4_seicific_peak550	peak550	.
chr12	84258535	84259036	D4_seicific_peak551	peak551	.
chr12	85077646	85078147	D4_seicific_peak552	peak552	.
chr13	876785	877286	D4_seicific_peak553	peak553	.
chr13	1456840	1457341	D4_seicific_peak554	peak554	.
chr13	1459760	1460261	D4_seicific_peak555	peak555	.
chr13	1741265	1741766	D4_seicific_peak556	peak556	.
chr13	2453015	2453516	D4_seicific_peak557	peak557	.
chr13	4568814	4569315	D4_seicific_peak558	peak558	.
chr13	4792146	4792647	D4_seicific_peak559	peak559	.
chr13	4793050	4793551	D4_seicific_peak560	peak560	.
chr13	5035166	5035667	D4_seicific_peak561	peak561	.
chr13	5052598	5053099	D4_seicific_peak562	peak562	.
chr13	5324206	5324707	D4_seicific_peak563	peak563	.
chr13	7224681	7225182	D4_seicific_peak564	peak564	.
chr13	7362752	7363253	D4_seicific_peak565	peak565	.
chr13	8606138	8606639	D4_seicific_peak566	peak566	.
chr13	8750420	8750921	D4_seicific_peak567	peak567	.
chr13	8937347	8937848	D4_seicific_peak568	peak568	.
chr13	9202541	9203042	D4_seicific_peak569	peak569	.
chr13	10212649	10213150	D4_seicific_peak570	peak570	.
chr13	11525369	11525870	D4_seicific_peak571	peak571	.
chr13	13050320	13050821	D4_seicific_peak572	peak572	.
chr13	15479424	15479925	D4_seicific_peak573	peak573	.
chr13	17434278	17434779	D4_seicific_peak574	peak574	.
chr13	17577849	17578350	D4_seicific_peak575	peak575	.
chr13	17890841	17891342	D4_seicific_peak576	peak576	.
chr13	18020029	18020530	D4_seicific_peak577	peak577	.
chr13	18994174	18994675	D4_seicific_peak578	peak578	.
chr13	19212714	19213215	D4_seicific_peak579	peak579	.
chr13	19651758	19652259	D4_seicific_peak580	peak580	.
chr13	21595258	21595759	D4_seicific_peak581	peak581	.
chr13	21617188	21617689	D4_seicific_peak582	peak582	.
chr13	21673196	21673697	D4_seicific_peak583	peak583	.
chr13	21784681	21785182	D4_seicific_peak584	peak584	.
chr13	21801567	21802068	D4_seicific_peak585	peak585	.
chr13	21962803	21963304	D4_seicific_peak586	peak586	.
chr13	22680803	22681304	D4_seicific_peak587	peak587	.
chr13	22681453	22681954	D4_seicific_peak588	peak588	.
chr13	23594191	23594692	D4_seicific_peak589	peak589	.
chr13	24785791	24786292	D4_seicific_peak590	peak590	.
chr13	25626586	25627087	D4_seicific_peak591	peak591	.
chr13	27252068	27252569	D4_seicific_peak592	peak592	.
chr13	27645418	27645919	D4_seicific_peak593	peak593	.
chr13	28659448	28659949	D4_seicific_peak594	peak594	.
chr13	29860686	29861187	D4_seicific_peak595	peak595	.
chr13	30041752	30042253	D4_seicific_peak596	peak596	.
chr13	30706982	30707483	D4_seicific_peak597	peak597	.
chr13	31458521	31459022	D4_seicific_peak598	peak598	.
chr13	31641461	31641962	D4_seicific_peak599	peak599	.
chr13	32209702	32210203	D4_seicific_peak600	peak600	.
chr13	32779210	32779711	D4_seicific_peak601	peak601	.
chr13	34239580	34240081	D4_seicific_peak602	peak602	.
chr13	34325761	34326262	D4_seicific_peak603	peak603	.
chr13	34750324	34750825	D4_seicific_peak604	peak604	.
chr13	35010486	35010987	D4_seicific_peak605	peak605	.
chr13	35226153	35226654	D4_seicific_peak606	peak606	.
chr13	36579302	36579803	D4_seicific_peak607	peak607	.
chr13	36730445	36730946	D4_seicific_peak608	peak608	.
chr13	36887406	36887907	D4_seicific_peak609	peak609	.
chr13	38138432	38138933	D4_seicific_peak610	peak610	.
chr13	39464626	39465127	D4_seicific_peak611	peak611	.
chr13	39574295	39574796	D4_seicific_peak612	peak612	.
chr13	40566935	40567436	D4_seicific_peak613	peak613	.
chr13	41772412	41772913	D4_seicific_peak614	peak614	.
chr13	43102134	43102635	D4_seicific_peak615	peak615	.
chr13	44111477	44111978	D4_seicific_peak616	peak616	.
chr13	45003661	45004162	D4_seicific_peak617	peak617	.
chr13	47152265	47152766	D4_seicific_peak618	peak618	.
chr13	48017470	48017971	D4_seicific_peak619	peak619	.
chr13	48450245	48450746	D4_seicific_peak620	peak620	.
chr13	49167791	49168292	D4_seicific_peak621	peak621	.
chr13	52847830	52848331	D4_seicific_peak622	peak622	.
chr13	53000830	53001331	D4_seicific_peak623	peak623	.
chr13	54503448	54503949	D4_seicific_peak624	peak624	.
chr13	56945038	56945539	D4_seicific_peak625	peak625	.
chr13	56976367	56976868	D4_seicific_peak626	peak626	.
chr13	56987286	56987787	D4_seicific_peak627	peak627	.
chr13	57784782	57785283	D4_seicific_peak628	peak628	.
chr13	58381405	58381906	D4_seicific_peak629	peak629	.
chr13	58408507	58409008	D4_seicific_peak630	peak630	.
chr13	59428675	59429176	D4_seicific_peak631	peak631	.
chr13	60169486	60169987	D4_seicific_peak632	peak632	.
chr13	60340618	60341119	D4_seicific_peak633	peak633	.
chr13	62988489	62988990	D4_seicific_peak634	peak634	.
chr13	63253855	63254356	D4_seicific_peak635	peak635	.
chr13	67119897	67120398	D4_seicific_peak636	peak636	.
chr13	70014303	70014804	D4_seicific_peak637	peak637	.
chr13	73083751	73084252	D4_seicific_peak638	peak638	.
chr13	73084482	73084983	D4_seicific_peak639	peak639	.
chr13	75527605	75528106	D4_seicific_peak640	peak640	.
chr13	75834075	75834576	D4_seicific_peak641	peak641	.
chr13	76457923	76458424	D4_seicific_peak642	peak642	.
chr13	76594090	76594591	D4_seicific_peak643	peak643	.
chr13	77267537	77268038	D4_seicific_peak644	peak644	.
chr13	77856635	77857136	D4_seicific_peak645	peak645	.
chr13	77910523	77911024	D4_seicific_peak646	peak646	.
chr13	77912733	77913234	D4_seicific_peak647	peak647	.
chr13	78136191	78136692	D4_seicific_peak648	peak648	.
chr13	81295070	81295571	D4_seicific_peak649	peak649	.
chr13	82336063	82336564	D4_seicific_peak650	peak650	.
chr14	1771868	1772369	D4_seicific_peak651	peak651	.
chr14	3428634	3429135	D4_seicific_peak652	peak652	.
chr14	7041423	7041924	D4_seicific_peak653	peak653	.
chr14	7900686	7901187	D4_seicific_peak654	peak654	.
chr14	8229398	8229899	D4_seicific_peak655	peak655	.
chr14	8385421	8385922	D4_seicific_peak656	peak656	.
chr14	9170334	9170835	D4_seicific_peak657	peak657	.
chr14	9171610	9172111	D4_seicific_peak658	peak658	.
chr14	11133896	11134397	D4_seicific_peak659	peak659	.
chr14	11793866	11794367	D4_seicific_peak660	peak660	.
chr14	12450603	12451104	D4_seicific_peak661	peak661	.
chr14	12596684	12597185	D4_seicific_peak662	peak662	.
chr14	12636683	12637184	D4_seicific_peak663	peak663	.
chr14	12729619	12730120	D4_seicific_peak664	peak664	.
chr14	14025630	14026131	D4_seicific_peak665	peak665	.
chr14	15529597	15530098	D4_seicific_peak666	peak666	.
chr14	16009352	16009853	D4_seicific_peak667	peak667	.
chr14	16968773	16969274	D4_seicific_peak668	peak668	.
chr14	17815705	17816206	D4_seicific_peak669	peak669	.
chr14	17889357	17889858	D4_seicific_peak670	peak670	.
chr14	18576989	18577490	D4_seicific_peak671	peak671	.
chr14	19201636	19202137	D4_seicific_peak672	peak672	.
chr14	21059742	21060243	D4_seicific_peak673	peak673	.
chr14	21484929	21485430	D4_seicific_peak674	peak674	.
chr14	23606124	23606625	D4_seicific_peak675	peak675	.
chr14	24074636	24075137	D4_seicific_peak676	peak676	.
chr14	25445803	25446304	D4_seicific_peak677	peak677	.
chr14	25931860	25932361	D4_seicific_peak678	peak678	.
chr14	26629508	26630009	D4_seicific_peak679	peak679	.
chr14	31479664	31480165	D4_seicific_peak680	peak680	.
chr14	32211954	32212455	D4_seicific_peak681	peak681	.
chr14	32654143	32654644	D4_seicific_peak682	peak682	.
chr14	33041615	33042116	D4_seicific_peak683	peak683	.
chr14	33057886	33058387	D4_seicific_peak684	peak684	.
chr14	33094804	33095305	D4_seicific_peak685	peak685	.
chr14	37023850	37024351	D4_seicific_peak686	peak686	.
chr14	37827346	37827847	D4_seicific_peak687	peak687	.
chr14	38261251	38261752	D4_seicific_peak688	peak688	.
chr14	40843412	40843913	D4_seicific_peak689	peak689	.
chr14	41289659	41290160	D4_seicific_peak690	peak690	.
chr14	44594518	44595019	D4_seicific_peak691	peak691	.
chr14	45100737	45101238	D4_seicific_peak692	peak692	.
chr14	45264571	45265072	D4_seicific_peak693	peak693	.
chr14	46571601	46572102	D4_seicific_peak694	peak694	.
chr14	46697112	46697613	D4_seicific_peak695	peak695	.
chr14	46893305	46893806	D4_seicific_peak696	peak696	.
chr14	47588596	47589097	D4_seicific_peak697	peak697	.
chr14	47652624	47653125	D4_seicific_peak698	peak698	.
chr14	47699589	47700090	D4_seicific_peak699	peak699	.
chr14	48211153	48211654	D4_seicific_peak700	peak700	.
chr14	48599048	48599549	D4_seicific_peak701	peak701	.
chr14	48860190	48860691	D4_seicific_peak702	peak702	.
chr14	49671296	49671797	D4_seicific_peak703	peak703	.
chr14	54823472	54823973	D4_seicific_peak704	peak704	.
chr14	55022224	55022725	D4_seicific_peak705	peak705	.
chr14	55129295	55129796	D4_seicific_peak706	peak706	.
chr14	55135851	55136352	D4_seicific_peak707	peak707	.
chr14	56279062	56279563	D4_seicific_peak708	peak708	.
chr14	57779837	57780338	D4_seicific_peak709	peak709	.
chr14	61997433	61997934	D4_seicific_peak710	peak710	.
chr14	62195634	62196135	D4_seicific_peak711	peak711	.
chr14	62880787	62881288	D4_seicific_peak712	peak712	.
chr14	64491477	64491978	D4_seicific_peak713	peak713	.
chr14	64891276	64891777	D4_seicific_peak714	peak714	.
chr14	65051961	65052462	D4_seicific_peak715	peak715	.
chr14	65100420	65100921	D4_seicific_peak716	peak716	.
chr14	67578355	67578856	D4_seicific_peak717	peak717	.
chr14	69021805	69022306	D4_seicific_peak718	peak718	.
chr14	69386087	69386588	D4_seicific_peak719	peak719	.
chr14	71305033	71305534	D4_seicific_peak720	peak720	.
chr14	71312227	71312728	D4_seicific_peak721	peak721	.
chr14	71719051	71719552	D4_seicific_peak722	peak722	.
chr14	72325236	72325737	D4_seicific_peak723	peak723	.
chr14	73246407	73246908	D4_seicific_peak724	peak724	.
chr14	74392025	74392526	D4_seicific_peak725	peak725	.
chr14	75282001	75282502	D4_seicific_peak726	peak726	.
chr14	76390316	76390817	D4_seicific_peak727	peak727	.
chr14	77337565	77338066	D4_seicific_peak728	peak728	.
chr14	80077871	80078372	D4_seicific_peak729	peak729	.
chr14	80557891	80558392	D4_seicific_peak730	peak730	.
chr14	81417001	81417502	D4_seicific_peak731	peak731	.
chr14	81477116	81477617	D4_seicific_peak732	peak732	.
chr14	81513791	81514292	D4_seicific_peak733	peak733	.
chr14	81526831	81527332	D4_seicific_peak734	peak734	.
chr14	81671810	81672311	D4_seicific_peak735	peak735	.
chr14	81673086	81673587	D4_seicific_peak736	peak736	.
chr15	1703514	1704015	D4_seicific_peak737	peak737	.
chr15	3861408	3861909	D4_seicific_peak738	peak738	.
chr15	4294428	4294929	D4_seicific_peak739	peak739	.
chr15	4658519	4659020	D4_seicific_peak740	peak740	.
chr15	4685490	4685991	D4_seicific_peak741	peak741	.
chr15	6475566	6476067	D4_seicific_peak742	peak742	.
chr15	6510691	6511192	D4_seicific_peak743	peak743	.
chr15	6579288	6579789	D4_seicific_peak744	peak744	.
chr15	8055778	8056279	D4_seicific_peak745	peak745	.
chr15	10680716	10681217	D4_seicific_peak746	peak746	.
chr15	12340894	12341395	D4_seicific_peak747	peak747	.
chr15	14120966	14121467	D4_seicific_peak748	peak748	.
chr15	14211073	14211574	D4_seicific_peak749	peak749	.
chr15	14635838	14636339	D4_seicific_peak750	peak750	.
chr15	14640752	14641253	D4_seicific_peak751	peak751	.
chr15	14768483	14768984	D4_seicific_peak752	peak752	.
chr15	14846652	14847153	D4_seicific_peak753	peak753	.
chr15	15073174	15073675	D4_seicific_peak754	peak754	.
chr15	15570745	15571246	D4_seicific_peak755	peak755	.
chr15	15863920	15864421	D4_seicific_peak756	peak756	.
chr15	17410677	17411178	D4_seicific_peak757	peak757	.
chr15	20252911	20253412	D4_seicific_peak758	peak758	.
chr15	20506722	20507223	D4_seicific_peak759	peak759	.
chr15	20561781	20562282	D4_seicific_peak760	peak760	.
chr15	20731483	20731984	D4_seicific_peak761	peak761	.
chr15	20955193	20955694	D4_seicific_peak762	peak762	.
chr15	20979431	20979932	D4_seicific_peak763	peak763	.
chr15	20983728	20984229	D4_seicific_peak764	peak764	.
chr15	21120817	21121318	D4_seicific_peak765	peak765	.
chr15	21156540	21157041	D4_seicific_peak766	peak766	.
chr15	21193384	21193885	D4_seicific_peak767	peak767	.
chr15	21222894	21223395	D4_seicific_peak768	peak768	.
chr15	22141806	22142307	D4_seicific_peak769	peak769	.
chr15	23148716	23149217	D4_seicific_peak770	peak770	.
chr15	23729408	23729909	D4_seicific_peak771	peak771	.
chr15	23751855	23752356	D4_seicific_peak772	peak772	.
chr15	23755513	23756014	D4_seicific_peak773	peak773	.
chr15	24656077	24656578	D4_seicific_peak774	peak774	.
chr15	25087195	25087696	D4_seicific_peak775	peak775	.
chr15	25375935	25376436	D4_seicific_peak776	peak776	.
chr15	25970165	25970666	D4_seicific_peak777	peak777	.
chr15	27770623	27771124	D4_seicific_peak778	peak778	.
chr15	29166937	29167438	D4_seicific_peak779	peak779	.
chr15	29457040	29457541	D4_seicific_peak780	peak780	.
chr15	30753528	30754029	D4_seicific_peak781	peak781	.
chr15	32340350	32340851	D4_seicific_peak782	peak782	.
chr15	32376135	32376636	D4_seicific_peak783	peak783	.
chr15	32680003	32680504	D4_seicific_peak784	peak784	.
chr15	32730126	32730627	D4_seicific_peak785	peak785	.
chr15	32830475	32830976	D4_seicific_peak786	peak786	.
chr15	32857362	32857863	D4_seicific_peak787	peak787	.
chr15	32887067	32887568	D4_seicific_peak788	peak788	.
chr15	32889000	32889501	D4_seicific_peak789	peak789	.
chr15	33025951	33026452	D4_seicific_peak790	peak790	.
chr15	33146492	33146993	D4_seicific_peak791	peak791	.
chr15	33177434	33177935	D4_seicific_peak792	peak792	.
chr15	33721258	33721759	D4_seicific_peak793	peak793	.
chr15	35329827	35330328	D4_seicific_peak794	peak794	.
chr15	38551290	38551791	D4_seicific_peak795	peak795	.
chr15	39029172	39029673	D4_seicific_peak796	peak796	.
chr15	39048017	39048518	D4_seicific_peak797	peak797	.
chr15	39061188	39061689	D4_seicific_peak798	peak798	.
chr15	39226521	39227022	D4_seicific_peak799	peak799	.
chr15	39958821	39959322	D4_seicific_peak800	peak800	.
chr15	40146127	40146628	D4_seicific_peak801	peak801	.
chr15	40201263	40201764	D4_seicific_peak802	peak802	.
chr15	40280469	40280970	D4_seicific_peak803	peak803	.
chr15	40678082	40678583	D4_seicific_peak804	peak804	.
chr15	40735254	40735755	D4_seicific_peak805	peak805	.
chr15	40861439	40861940	D4_seicific_peak806	peak806	.
chr15	41086240	41086741	D4_seicific_peak807	peak807	.
chr15	42185208	42185709	D4_seicific_peak808	peak808	.
chr15	42286918	42287419	D4_seicific_peak809	peak809	.
chr15	42554498	42554999	D4_seicific_peak810	peak810	.
chr15	42854410	42854911	D4_seicific_peak811	peak811	.
chr15	42880108	42880609	D4_seicific_peak812	peak812	.
chr15	43541317	43541818	D4_seicific_peak813	peak813	.
chr15	53675321	53675822	D4_seicific_peak814	peak814	.
chr15	53676455	53676956	D4_seicific_peak815	peak815	.
chr15	53796261	53796762	D4_seicific_peak816	peak816	.
chr15	54061236	54061737	D4_seicific_peak817	peak817	.
chr15	55419592	55420093	D4_seicific_peak818	peak818	.
chr15	55934618	55935119	D4_seicific_peak819	peak819	.
chr15	56232453	56232954	D4_seicific_peak820	peak820	.
chr15	57268488	57268989	D4_seicific_peak821	peak821	.
chr15	57302423	57302924	D4_seicific_peak822	peak822	.
chr15	57478039	57478540	D4_seicific_peak823	peak823	.
chr15	57570260	57570761	D4_seicific_peak824	peak824	.
chr15	57627970	57628471	D4_seicific_peak825	peak825	.
chr15	57773163	57773664	D4_seicific_peak826	peak826	.
chr15	58136056	58136557	D4_seicific_peak827	peak827	.
chr15	58137883	58138384	D4_seicific_peak828	peak828	.
chr15	58635130	58635631	D4_seicific_peak829	peak829	.
chr15	61159406	61159907	D4_seicific_peak830	peak830	.
chr15	61528572	61529073	D4_seicific_peak831	peak831	.
chr15	63874832	63875333	D4_seicific_peak832	peak832	.
chr15	65521747	65522248	D4_seicific_peak833	peak833	.
chr15	65682449	65682950	D4_seicific_peak834	peak834	.
chr15	65898378	65898879	D4_seicific_peak835	peak835	.
chr15	66066096	66066597	D4_seicific_peak836	peak836	.
chr15	66748792	66749293	D4_seicific_peak837	peak837	.
chr15	66817450	66817951	D4_seicific_peak838	peak838	.
chr15	66852984	66853485	D4_seicific_peak839	peak839	.
chr15	66881082	66881583	D4_seicific_peak840	peak840	.
chr15	67043522	67044023	D4_seicific_peak841	peak841	.
chr15	67220455	67220956	D4_seicific_peak842	peak842	.
chr15	68392275	68392776	D4_seicific_peak843	peak843	.
chr15	70573075	70573576	D4_seicific_peak844	peak844	.
chr15	73644210	73644711	D4_seicific_peak845	peak845	.
chr15	80824953	80825454	D4_seicific_peak846	peak846	.
chr15	82378341	82378842	D4_seicific_peak847	peak847	.
chr15	82628663	82629164	D4_seicific_peak848	peak848	.
chr15	84214650	84215151	D4_seicific_peak849	peak849	.
chr16	1210910	1211411	D4_seicific_peak850	peak850	.
chr16	2054978	2055479	D4_seicific_peak851	peak851	.
chr16	2224788	2225289	D4_seicific_peak852	peak852	.
chr16	2656015	2656516	D4_seicific_peak853	peak853	.
chr16	5116018	5116519	D4_seicific_peak854	peak854	.
chr16	6369747	6370248	D4_seicific_peak855	peak855	.
chr16	9724866	9725367	D4_seicific_peak856	peak856	.
chr16	11139374	11139875	D4_seicific_peak857	peak857	.
chr16	13472388	13472889	D4_seicific_peak858	peak858	.
chr16	13772681	13773182	D4_seicific_peak859	peak859	.
chr16	17802125	17802626	D4_seicific_peak860	peak860	.
chr16	22061818	22062319	D4_seicific_peak861	peak861	.
chr16	22196856	22197357	D4_seicific_peak862	peak862	.
chr16	22206869	22207370	D4_seicific_peak863	peak863	.
chr16	22867460	22867961	D4_seicific_peak864	peak864	.
chr16	25460737	25461238	D4_seicific_peak865	peak865	.
chr16	26112863	26113364	D4_seicific_peak866	peak866	.
chr16	26373993	26374494	D4_seicific_peak867	peak867	.
chr16	26378443	26378944	D4_seicific_peak868	peak868	.
chr16	26446350	26446851	D4_seicific_peak869	peak869	.
chr16	26524491	26524992	D4_seicific_peak870	peak870	.
chr16	26636501	26637002	D4_seicific_peak871	peak871	.
chr16	27264266	27264767	D4_seicific_peak872	peak872	.
chr16	27724760	27725261	D4_seicific_peak873	peak873	.
chr16	29731387	29731888	D4_seicific_peak874	peak874	.
chr16	29789706	29790207	D4_seicific_peak875	peak875	.
chr16	30345790	30346291	D4_seicific_peak876	peak876	.
chr16	31226895	31227396	D4_seicific_peak877	peak877	.
chr16	31260469	31260970	D4_seicific_peak878	peak878	.
chr16	31719928	31720429	D4_seicific_peak879	peak879	.
chr16	33903225	33903726	D4_seicific_peak880	peak880	.
chr16	34881159	34881660	D4_seicific_peak881	peak881	.
chr16	36882204	36882705	D4_seicific_peak882	peak882	.
chr16	37561761	37562262	D4_seicific_peak883	peak883	.
chr16	37691588	37692089	D4_seicific_peak884	peak884	.
chr16	37896732	37897233	D4_seicific_peak885	peak885	.
chr16	39630236	39630737	D4_seicific_peak886	peak886	.
chr16	39685637	39686138	D4_seicific_peak887	peak887	.
chr16	39747121	39747622	D4_seicific_peak888	peak888	.
chr16	39794188	39794689	D4_seicific_peak889	peak889	.
chr16	39796338	39796839	D4_seicific_peak890	peak890	.
chr16	40404590	40405091	D4_seicific_peak891	peak891	.
chr16	40547292	40547793	D4_seicific_peak892	peak892	.
chr16	41110169	41110670	D4_seicific_peak893	peak893	.
chr16	41166349	41166850	D4_seicific_peak894	peak894	.
chr16	41260619	41261120	D4_seicific_peak895	peak895	.
chr16	41266138	41266639	D4_seicific_peak896	peak896	.
chr16	41373324	41373825	D4_seicific_peak897	peak897	.
chr16	41612281	41612782	D4_seicific_peak898	peak898	.
chr16	42871684	42872185	D4_seicific_peak899	peak899	.
chr16	43234236	43234737	D4_seicific_peak900	peak900	.
chr16	43235357	43235858	D4_seicific_peak901	peak901	.
chr16	43278048	43278549	D4_seicific_peak902	peak902	.
chr16	43278561	43279062	D4_seicific_peak903	peak903	.
chr16	43330508	43331009	D4_seicific_peak904	peak904	.
chr16	43771159	43771660	D4_seicific_peak905	peak905	.
chr16	43995553	43996054	D4_seicific_peak906	peak906	.
chr16	44101633	44102134	D4_seicific_peak907	peak907	.
chr16	44105317	44105818	D4_seicific_peak908	peak908	.
chr16	44895773	44896274	D4_seicific_peak909	peak909	.
chr16	44951786	44952287	D4_seicific_peak910	peak910	.
chr16	44987266	44987767	D4_seicific_peak911	peak911	.
chr16	45374738	45375239	D4_seicific_peak912	peak912	.
chr16	46485124	46485625	D4_seicific_peak913	peak913	.
chr16	46795504	46796005	D4_seicific_peak914	peak914	.
chr16	47054974	47055475	D4_seicific_peak915	peak915	.
chr16	47250144	47250645	D4_seicific_peak916	peak916	.
chr16	49504352	49504853	D4_seicific_peak917	peak917	.
chr16	50864127	50864628	D4_seicific_peak918	peak918	.
chr16	52669085	52669586	D4_seicific_peak919	peak919	.
chr16	54889339	54889840	D4_seicific_peak920	peak920	.
chr16	55051283	55051784	D4_seicific_peak921	peak921	.
chr16	55730938	55731439	D4_seicific_peak922	peak922	.
chr16	56197081	56197582	D4_seicific_peak923	peak923	.
chr16	56200405	56200906	D4_seicific_peak924	peak924	.
chr16	57348894	57349395	D4_seicific_peak925	peak925	.
chr16	57352098	57352599	D4_seicific_peak926	peak926	.
chr16	57862430	57862931	D4_seicific_peak927	peak927	.
chr16	57961566	57962067	D4_seicific_peak928	peak928	.
chr16	58011562	58012063	D4_seicific_peak929	peak929	.
chr16	58012190	58012691	D4_seicific_peak930	peak930	.
chr16	59314952	59315453	D4_seicific_peak931	peak931	.
chr16	59694658	59695159	D4_seicific_peak932	peak932	.
chr16	59780941	59781442	D4_seicific_peak933	peak933	.
chr16	60333336	60333837	D4_seicific_peak934	peak934	.
chr16	61327738	61328239	D4_seicific_peak935	peak935	.
chr16	61762482	61762983	D4_seicific_peak936	peak936	.
chr16	62134965	62135466	D4_seicific_peak937	peak937	.
chr16	62140610	62141111	D4_seicific_peak938	peak938	.
chr16	63909954	63910455	D4_seicific_peak939	peak939	.
chr16	64783228	64783729	D4_seicific_peak940	peak940	.
chr16	64920844	64921345	D4_seicific_peak941	peak941	.
chr16	64945349	64945850	D4_seicific_peak942	peak942	.
chr16	64997470	64997971	D4_seicific_peak943	peak943	.
chr16	65276456	65276957	D4_seicific_peak944	peak944	.
chr16	65349782	65350283	D4_seicific_peak945	peak945	.
chr16	65382678	65383179	D4_seicific_peak946	peak946	.
chr16	65576632	65577133	D4_seicific_peak947	peak947	.
chr16	65999972	66000473	D4_seicific_peak948	peak948	.
chr16	66158534	66159035	D4_seicific_peak949	peak949	.
chr16	66778281	66778782	D4_seicific_peak950	peak950	.
chr16	66825521	66826022	D4_seicific_peak951	peak951	.
chr16	67136778	67137279	D4_seicific_peak952	peak952	.
chr16	73045598	73046099	D4_seicific_peak953	peak953	.
chr16	73050161	73050662	D4_seicific_peak954	peak954	.
chr16	73503912	73504413	D4_seicific_peak955	peak955	.
chr16	73581670	73582171	D4_seicific_peak956	peak956	.
chr16	73582373	73582874	D4_seicific_peak957	peak957	.
chr16	73583681	73584182	D4_seicific_peak958	peak958	.
chr16	75094756	75095257	D4_seicific_peak959	peak959	.
chr16	77116814	77117315	D4_seicific_peak960	peak960	.
chr16	77809420	77809921	D4_seicific_peak961	peak961	.
chr16	77901497	77901998	D4_seicific_peak962	peak962	.
chr17	673730	674231	D4_seicific_peak963	peak963	.
chr17	1745364	1745865	D4_seicific_peak964	peak964	.
chr17	3000461	3000962	D4_seicific_peak965	peak965	.
chr17	3436000	3436501	D4_seicific_peak966	peak966	.
chr17	3528458	3528959	D4_seicific_peak967	peak967	.
chr17	3546552	3547053	D4_seicific_peak968	peak968	.
chr17	3671448	3671949	D4_seicific_peak969	peak969	.
chr17	3764338	3764839	D4_seicific_peak970	peak970	.
chr17	4119488	4119989	D4_seicific_peak971	peak971	.
chr17	4770561	4771062	D4_seicific_peak972	peak972	.
chr17	5741935	5742436	D4_seicific_peak973	peak973	.
chr17	5775671	5776172	D4_seicific_peak974	peak974	.
chr17	6616618	6617119	D4_seicific_peak975	peak975	.
chr17	7858804	7859305	D4_seicific_peak976	peak976	.
chr17	8881176	8881677	D4_seicific_peak977	peak977	.
chr17	9441450	9441951	D4_seicific_peak978	peak978	.
chr17	10617514	10618015	D4_seicific_peak979	peak979	.
chr17	10813563	10814064	D4_seicific_peak980	peak980	.
chr17	10814094	10814595	D4_seicific_peak981	peak981	.
chr17	10863940	10864441	D4_seicific_peak982	peak982	.
chr17	11779612	11780113	D4_seicific_peak983	peak983	.
chr17	12089913	12090414	D4_seicific_peak984	peak984	.
chr17	12109064	12109565	D4_seicific_peak985	peak985	.
chr17	14503370	14503871	D4_seicific_peak986	peak986	.
chr17	14904979	14905480	D4_seicific_peak987	peak987	.
chr17	15999740	16000241	D4_seicific_peak988	peak988	.
chr17	16014361	16014862	D4_seicific_peak989	peak989	.
chr17	16838712	16839213	D4_seicific_peak990	peak990	.
chr17	17048420	17048921	D4_seicific_peak991	peak991	.
chr17	17861094	17861595	D4_seicific_peak992	peak992	.
chr17	18022288	18022789	D4_seicific_peak993	peak993	.
chr17	20386111	20386612	D4_seicific_peak994	peak994	.
chr17	29090046	29090547	D4_seicific_peak995	peak995	.
chr17	29265420	29265921	D4_seicific_peak996	peak996	.
chr17	30344569	30345070	D4_seicific_peak997	peak997	.
chr17	30626193	30626694	D4_seicific_peak998	peak998	.
chr17	30645259	30645760	D4_seicific_peak999	peak999	.
chr17	31873863	31874364	D4_seicific_peak1000	peak1000	.
chr17	33464621	33465122	D4_seicific_peak1001	peak1001	.
chr17	33544050	33544551	D4_seicific_peak1002	peak1002	.
chr17	34492724	34493225	D4_seicific_peak1003	peak1003	.
chr17	40574998	40575499	D4_seicific_peak1004	peak1004	.
chr17	40784298	40784799	D4_seicific_peak1005	peak1005	.
chr17	42143201	42143702	D4_seicific_peak1006	peak1006	.
chr17	45086878	45087379	D4_seicific_peak1007	peak1007	.
chr17	46276956	46277457	D4_seicific_peak1008	peak1008	.
chr17	46297840	46298341	D4_seicific_peak1009	peak1009	.
chr17	47665151	47665652	D4_seicific_peak1010	peak1010	.
chr17	47753089	47753590	D4_seicific_peak1011	peak1011	.
chr17	47766103	47766604	D4_seicific_peak1012	peak1012	.
chr17	48771057	48771558	D4_seicific_peak1013	peak1013	.
chr17	49839536	49840037	D4_seicific_peak1014	peak1014	.
chr17	50911031	50911532	D4_seicific_peak1015	peak1015	.
chr17	51075885	51076386	D4_seicific_peak1016	peak1016	.
chr17	51076707	51077208	D4_seicific_peak1017	peak1017	.
chr17	51312289	51312790	D4_seicific_peak1018	peak1018	.
chr17	52505048	52505549	D4_seicific_peak1019	peak1019	.
chr17	54162313	54162814	D4_seicific_peak1020	peak1020	.
chr17	54237907	54238408	D4_seicific_peak1021	peak1021	.
chr17	54431431	54431932	D4_seicific_peak1022	peak1022	.
chr17	55207940	55208441	D4_seicific_peak1023	peak1023	.
chr17	55427141	55427642	D4_seicific_peak1024	peak1024	.
chr17	56976418	56976919	D4_seicific_peak1025	peak1025	.
chr17	58130160	58130661	D4_seicific_peak1026	peak1026	.
chr17	58746045	58746546	D4_seicific_peak1027	peak1027	.
chr17	61161158	61161659	D4_seicific_peak1028	peak1028	.
chr17	61867099	61867600	D4_seicific_peak1029	peak1029	.
chr17	64163957	64164458	D4_seicific_peak1030	peak1030	.
chr17	64320054	64320555	D4_seicific_peak1031	peak1031	.
chr17	64499024	64499525	D4_seicific_peak1032	peak1032	.
chr17	64868200	64868701	D4_seicific_peak1033	peak1033	.
chr17	65351517	65352018	D4_seicific_peak1034	peak1034	.
chr17	66656897	66657398	D4_seicific_peak1035	peak1035	.
chr17	66764863	66765364	D4_seicific_peak1036	peak1036	.
chr17	66766619	66767120	D4_seicific_peak1037	peak1037	.
chr17	66777412	66777913	D4_seicific_peak1038	peak1038	.
chr17	67468314	67468815	D4_seicific_peak1039	peak1039	.
chr17	72283148	72283649	D4_seicific_peak1040	peak1040	.
chr17	72839521	72840022	D4_seicific_peak1041	peak1041	.
chr18	1570162	1570663	D4_seicific_peak1042	peak1042	.
chr18	2611540	2612041	D4_seicific_peak1043	peak1043	.
chr18	2667878	2668379	D4_seicific_peak1044	peak1044	.
chr18	3727417	3727918	D4_seicific_peak1045	peak1045	.
chr18	3919324	3919825	D4_seicific_peak1046	peak1046	.
chr18	3926522	3927023	D4_seicific_peak1047	peak1047	.
chr18	5402455	5402956	D4_seicific_peak1048	peak1048	.
chr18	5471307	5471808	D4_seicific_peak1049	peak1049	.
chr18	6606225	6606726	D4_seicific_peak1050	peak1050	.
chr18	6743553	6744054	D4_seicific_peak1051	peak1051	.
chr18	12959258	12959759	D4_seicific_peak1052	peak1052	.
chr18	13361216	13361717	D4_seicific_peak1053	peak1053	.
chr18	19009506	19010007	D4_seicific_peak1054	peak1054	.
chr18	21541824	21542325	D4_seicific_peak1055	peak1055	.
chr18	23777359	23777860	D4_seicific_peak1056	peak1056	.
chr18	24813499	24814000	D4_seicific_peak1057	peak1057	.
chr18	24949703	24950204	D4_seicific_peak1058	peak1058	.
chr18	31608368	31608869	D4_seicific_peak1059	peak1059	.
chr18	31878700	31879201	D4_seicific_peak1060	peak1060	.
chr18	33269071	33269572	D4_seicific_peak1061	peak1061	.
chr18	33279468	33279969	D4_seicific_peak1062	peak1062	.
chr18	33308636	33309137	D4_seicific_peak1063	peak1063	.
chr18	33466973	33467474	D4_seicific_peak1064	peak1064	.
chr18	33481130	33481631	D4_seicific_peak1065	peak1065	.
chr18	33810132	33810633	D4_seicific_peak1066	peak1066	.
chr18	33895657	33896158	D4_seicific_peak1067	peak1067	.
chr18	33914859	33915360	D4_seicific_peak1068	peak1068	.
chr18	34118790	34119291	D4_seicific_peak1069	peak1069	.
chr18	34299767	34300268	D4_seicific_peak1070	peak1070	.
chr18	35631693	35632194	D4_seicific_peak1071	peak1071	.
chr18	35961827	35962328	D4_seicific_peak1072	peak1072	.
chr18	37980989	37981490	D4_seicific_peak1073	peak1073	.
chr18	38594850	38595351	D4_seicific_peak1074	peak1074	.
chr18	40592984	40593485	D4_seicific_peak1075	peak1075	.
chr18	41202807	41203308	D4_seicific_peak1076	peak1076	.
chr18	41300770	41301271	D4_seicific_peak1077	peak1077	.
chr18	44710186	44710687	D4_seicific_peak1078	peak1078	.
chr18	48429269	48429770	D4_seicific_peak1079	peak1079	.
chr18	49585795	49586296	D4_seicific_peak1080	peak1080	.
chr18	49859339	49859840	D4_seicific_peak1081	peak1081	.
chr18	51511777	51512278	D4_seicific_peak1082	peak1082	.
chr18	51512287	51512788	D4_seicific_peak1083	peak1083	.
chr18	51638321	51638822	D4_seicific_peak1084	peak1084	.
chr18	53076885	53077386	D4_seicific_peak1085	peak1085	.
chr18	53077535	53078036	D4_seicific_peak1086	peak1086	.
chr18	53079657	53080158	D4_seicific_peak1087	peak1087	.
chr18	53081243	53081744	D4_seicific_peak1088	peak1088	.
chr18	53081923	53082424	D4_seicific_peak1089	peak1089	.
chr18	53082475	53082976	D4_seicific_peak1090	peak1090	.
chr18	53140690	53141191	D4_seicific_peak1091	peak1091	.
chr18	53219451	53219952	D4_seicific_peak1092	peak1092	.
chr18	53696215	53696716	D4_seicific_peak1093	peak1093	.
chr18	54006679	54007180	D4_seicific_peak1094	peak1094	.
chr18	56577917	56578418	D4_seicific_peak1095	peak1095	.
chr18	57695193	57695694	D4_seicific_peak1096	peak1096	.
chr19	1161458	1161959	D4_seicific_peak1097	peak1097	.
chr19	2084662	2085163	D4_seicific_peak1098	peak1098	.
chr19	4227307	4227808	D4_seicific_peak1099	peak1099	.
chr19	4532673	4533174	D4_seicific_peak1100	peak1100	.
chr19	6955806	6956307	D4_seicific_peak1101	peak1101	.
chr19	8251741	8252242	D4_seicific_peak1102	peak1102	.
chr19	8303009	8303510	D4_seicific_peak1103	peak1103	.
chr19	8392352	8392853	D4_seicific_peak1104	peak1104	.
chr19	8726743	8727244	D4_seicific_peak1105	peak1105	.
chr19	10448176	10448677	D4_seicific_peak1106	peak1106	.
chr19	10465155	10465656	D4_seicific_peak1107	peak1107	.
chr19	10716313	10716814	D4_seicific_peak1108	peak1108	.
chr19	10813722	10814223	D4_seicific_peak1109	peak1109	.
chr19	10816022	10816523	D4_seicific_peak1110	peak1110	.
chr19	12706206	12706707	D4_seicific_peak1111	peak1111	.
chr19	15942313	15942814	D4_seicific_peak1112	peak1112	.
chr19	15956217	15956718	D4_seicific_peak1113	peak1113	.
chr19	18265987	18266488	D4_seicific_peak1114	peak1114	.
chr19	18524465	18524966	D4_seicific_peak1115	peak1115	.
chr19	18811626	18812127	D4_seicific_peak1116	peak1116	.
chr19	19066472	19066973	D4_seicific_peak1117	peak1117	.
chr19	19692254	19692755	D4_seicific_peak1118	peak1118	.
chr19	19926851	19927352	D4_seicific_peak1119	peak1119	.
chr19	20900988	20901489	D4_seicific_peak1120	peak1120	.
chr19	20952700	20953201	D4_seicific_peak1121	peak1121	.
chr19	21957163	21957664	D4_seicific_peak1122	peak1122	.
chr19	22079544	22080045	D4_seicific_peak1123	peak1123	.
chr19	22165506	22166007	D4_seicific_peak1124	peak1124	.
chr19	22580290	22580791	D4_seicific_peak1125	peak1125	.
chr19	22851938	22852439	D4_seicific_peak1126	peak1126	.
chr19	22870867	22871368	D4_seicific_peak1127	peak1127	.
chr19	23210243	23210744	D4_seicific_peak1128	peak1128	.
chr19	25058877	25059378	D4_seicific_peak1129	peak1129	.
chr19	25302678	25303179	D4_seicific_peak1130	peak1130	.
chr19	26239678	26240179	D4_seicific_peak1131	peak1131	.
chr19	26477763	26478264	D4_seicific_peak1132	peak1132	.
chr19	28124485	28124986	D4_seicific_peak1133	peak1133	.
chr19	28678093	28678594	D4_seicific_peak1134	peak1134	.
chr19	28688626	28689127	D4_seicific_peak1135	peak1135	.
chr19	28768837	28769338	D4_seicific_peak1136	peak1136	.
chr19	29640497	29640998	D4_seicific_peak1137	peak1137	.
chr19	32751000	32751501	D4_seicific_peak1138	peak1138	.
chr19	32804610	32805111	D4_seicific_peak1139	peak1139	.
chr19	36616109	36616610	D4_seicific_peak1140	peak1140	.
chr19	36895629	36896130	D4_seicific_peak1141	peak1141	.
chr19	37694779	37695280	D4_seicific_peak1142	peak1142	.
chr19	39797804	39798305	D4_seicific_peak1143	peak1143	.
chr19	40688101	40688602	D4_seicific_peak1144	peak1144	.
chr19	40901010	40901511	D4_seicific_peak1145	peak1145	.
chr19	42717836	42718337	D4_seicific_peak1146	peak1146	.
chr19	43443786	43444287	D4_seicific_peak1147	peak1147	.
chr19	43684583	43685084	D4_seicific_peak1148	peak1148	.
chr19	43745463	43745964	D4_seicific_peak1149	peak1149	.
chr19	47259863	47260364	D4_seicific_peak1150	peak1150	.
chr19	47328725	47329226	D4_seicific_peak1151	peak1151	.
chr19	47450150	47450651	D4_seicific_peak1152	peak1152	.
chr19	47612520	47613021	D4_seicific_peak1153	peak1153	.
chr19	48753502	48754003	D4_seicific_peak1154	peak1154	.
chr19	49485448	49485949	D4_seicific_peak1155	peak1155	.
chr19	49628308	49628809	D4_seicific_peak1156	peak1156	.
chr19	51656800	51657301	D4_seicific_peak1157	peak1157	.
chr19	52180733	52181234	D4_seicific_peak1158	peak1158	.
chr19	52750154	52750655	D4_seicific_peak1159	peak1159	.
chr19	53905201	53905702	D4_seicific_peak1160	peak1160	.
chr19	54710565	54711066	D4_seicific_peak1161	peak1161	.
chr19	54759041	54759542	D4_seicific_peak1162	peak1162	.
chr19	54791972	54792473	D4_seicific_peak1163	peak1163	.
chr19	55824896	55825397	D4_seicific_peak1164	peak1164	.
chr19	55825447	55825948	D4_seicific_peak1165	peak1165	.
chr19	55826496	55826997	D4_seicific_peak1166	peak1166	.
chr19	55827424	55827925	D4_seicific_peak1167	peak1167	.
chr19	55827926	55828427	D4_seicific_peak1168	peak1168	.
chr19	58342938	58343439	D4_seicific_peak1169	peak1169	.
chr19	58415586	58416087	D4_seicific_peak1170	peak1170	.
chr19	58709654	58710155	D4_seicific_peak1171	peak1171	.
chr19	59270897	59271398	D4_seicific_peak1172	peak1172	.
chr19	59273754	59274255	D4_seicific_peak1173	peak1173	.
chr19	59347590	59348091	D4_seicific_peak1174	peak1174	.
chr19	59484321	59484822	D4_seicific_peak1175	peak1175	.
chr19	60816071	60816572	D4_seicific_peak1176	peak1176	.
chr19	60851667	60852168	D4_seicific_peak1177	peak1177	.
chr19	61169408	61169909	D4_seicific_peak1178	peak1178	.
chr19	61399810	61400311	D4_seicific_peak1179	peak1179	.
chr19	62243504	62244005	D4_seicific_peak1180	peak1180	.
chr19	62372675	62373176	D4_seicific_peak1181	peak1181	.
chr19	62619911	62620412	D4_seicific_peak1182	peak1182	.
chr19	62648144	62648645	D4_seicific_peak1183	peak1183	.
chr2	1217114	1217615	D4_seicific_peak1184	peak1184	.
chr2	3613504	3614005	D4_seicific_peak1185	peak1185	.
chr2	3812676	3813177	D4_seicific_peak1186	peak1186	.
chr2	4504223	4504724	D4_seicific_peak1187	peak1187	.
chr2	4526106	4526607	D4_seicific_peak1188	peak1188	.
chr2	6481335	6481836	D4_seicific_peak1189	peak1189	.
chr2	6901072	6901573	D4_seicific_peak1190	peak1190	.
chr2	7125080	7125581	D4_seicific_peak1191	peak1191	.
chr2	7145710	7146211	D4_seicific_peak1192	peak1192	.
chr2	7224566	7225067	D4_seicific_peak1193	peak1193	.
chr2	7302118	7302619	D4_seicific_peak1194	peak1194	.
chr2	7821683	7822184	D4_seicific_peak1195	peak1195	.
chr2	8268111	8268612	D4_seicific_peak1196	peak1196	.
chr2	11720203	11720704	D4_seicific_peak1197	peak1197	.
chr2	13672627	13673128	D4_seicific_peak1198	peak1198	.
chr2	13695465	13695966	D4_seicific_peak1199	peak1199	.
chr2	13696028	13696529	D4_seicific_peak1200	peak1200	.
chr2	13728704	13729205	D4_seicific_peak1201	peak1201	.
chr2	14209787	14210288	D4_seicific_peak1202	peak1202	.
chr2	15425427	15425928	D4_seicific_peak1203	peak1203	.
chr2	15706214	15706715	D4_seicific_peak1204	peak1204	.
chr2	18532119	18532620	D4_seicific_peak1205	peak1205	.
chr2	19896716	19897217	D4_seicific_peak1206	peak1206	.
chr2	19917962	19918463	D4_seicific_peak1207	peak1207	.
chr2	20362598	20363099	D4_seicific_peak1208	peak1208	.
chr2	20377546	20378047	D4_seicific_peak1209	peak1209	.
chr2	20388673	20389174	D4_seicific_peak1210	peak1210	.
chr2	21028751	21029252	D4_seicific_peak1211	peak1211	.
chr2	21405191	21405692	D4_seicific_peak1212	peak1212	.
chr2	21970933	21971434	D4_seicific_peak1213	peak1213	.
chr2	22019663	22020164	D4_seicific_peak1214	peak1214	.
chr2	22141317	22141818	D4_seicific_peak1215	peak1215	.
chr2	22177559	22178060	D4_seicific_peak1216	peak1216	.
chr2	22739154	22739655	D4_seicific_peak1217	peak1217	.
chr2	23186839	23187340	D4_seicific_peak1218	peak1218	.
chr2	23817097	23817598	D4_seicific_peak1219	peak1219	.
chr2	24038471	24038972	D4_seicific_peak1220	peak1220	.
chr2	25135874	25136375	D4_seicific_peak1221	peak1221	.
chr2	25329406	25329907	D4_seicific_peak1222	peak1222	.
chr2	27937443	27937944	D4_seicific_peak1223	peak1223	.
chr2	28061329	28061830	D4_seicific_peak1224	peak1224	.
chr2	31360272	31360773	D4_seicific_peak1225	peak1225	.
chr2	31488489	31488990	D4_seicific_peak1226	peak1226	.
chr2	32557448	32557949	D4_seicific_peak1227	peak1227	.
chr2	32683181	32683682	D4_seicific_peak1228	peak1228	.
chr2	33437202	33437703	D4_seicific_peak1229	peak1229	.
chr2	34234386	34234887	D4_seicific_peak1230	peak1230	.
chr2	35852963	35853464	D4_seicific_peak1231	peak1231	.
chr2	35947205	35947706	D4_seicific_peak1232	peak1232	.
chr2	36042386	36042887	D4_seicific_peak1233	peak1233	.
chr2	36622914	36623415	D4_seicific_peak1234	peak1234	.
chr2	37741108	37741609	D4_seicific_peak1235	peak1235	.
chr2	37976914	37977415	D4_seicific_peak1236	peak1236	.
chr2	39952591	39953092	D4_seicific_peak1237	peak1237	.
chr2	41536619	41537120	D4_seicific_peak1238	peak1238	.
chr2	41904968	41905469	D4_seicific_peak1239	peak1239	.
chr2	43013186	43013687	D4_seicific_peak1240	peak1240	.
chr2	43653060	43653561	D4_seicific_peak1241	peak1241	.
chr2	43733527	43734028	D4_seicific_peak1242	peak1242	.
chr2	45131712	45132213	D4_seicific_peak1243	peak1243	.
chr2	45275775	45276276	D4_seicific_peak1244	peak1244	.
chr2	45566347	45566848	D4_seicific_peak1245	peak1245	.
chr2	45992951	45993452	D4_seicific_peak1246	peak1246	.
chr2	45993546	45994047	D4_seicific_peak1247	peak1247	.
chr2	46001248	46001749	D4_seicific_peak1248	peak1248	.
chr2	46448674	46449175	D4_seicific_peak1249	peak1249	.
chr2	48162544	48163045	D4_seicific_peak1250	peak1250	.
chr2	48893229	48893730	D4_seicific_peak1251	peak1251	.
chr2	49245973	49246474	D4_seicific_peak1252	peak1252	.
chr2	49377401	49377902	D4_seicific_peak1253	peak1253	.
chr2	50648414	50648915	D4_seicific_peak1254	peak1254	.
chr2	51762801	51763302	D4_seicific_peak1255	peak1255	.
chr2	53133541	53134042	D4_seicific_peak1256	peak1256	.
chr2	54044637	54045138	D4_seicific_peak1257	peak1257	.
chr2	54235961	54236462	D4_seicific_peak1258	peak1258	.
chr2	54241681	54242182	D4_seicific_peak1259	peak1259	.
chr2	54271187	54271688	D4_seicific_peak1260	peak1260	.
chr2	55440716	55441217	D4_seicific_peak1261	peak1261	.
chr2	56645997	56646498	D4_seicific_peak1262	peak1262	.
chr2	58362681	58363182	D4_seicific_peak1263	peak1263	.
chr2	60299541	60300042	D4_seicific_peak1264	peak1264	.
chr2	63563442	63563943	D4_seicific_peak1265	peak1265	.
chr2	63685251	63685752	D4_seicific_peak1266	peak1266	.
chr2	64876889	64877390	D4_seicific_peak1267	peak1267	.
chr2	64877609	64878110	D4_seicific_peak1268	peak1268	.
chr2	65024498	65024999	D4_seicific_peak1269	peak1269	.
chr2	65212599	65213100	D4_seicific_peak1270	peak1270	.
chr2	65305666	65306167	D4_seicific_peak1271	peak1271	.
chr2	65425389	65425890	D4_seicific_peak1272	peak1272	.
chr2	65538281	65538782	D4_seicific_peak1273	peak1273	.
chr2	65725629	65726130	D4_seicific_peak1274	peak1274	.
chr2	67632253	67632754	D4_seicific_peak1275	peak1275	.
chr2	70013642	70014143	D4_seicific_peak1276	peak1276	.
chr2	70439834	70440335	D4_seicific_peak1277	peak1277	.
chr2	72685024	72685525	D4_seicific_peak1278	peak1278	.
chr2	75444601	75445102	D4_seicific_peak1279	peak1279	.
chr2	79349895	79350396	D4_seicific_peak1280	peak1280	.
chr2	79782071	79782572	D4_seicific_peak1281	peak1281	.
chr2	80027875	80028376	D4_seicific_peak1282	peak1282	.
chr2	83589699	83590200	D4_seicific_peak1283	peak1283	.
chr2	85758426	85758927	D4_seicific_peak1284	peak1284	.
chr2	85921651	85922152	D4_seicific_peak1285	peak1285	.
chr2	86803011	86803512	D4_seicific_peak1286	peak1286	.
chr2	86813348	86813849	D4_seicific_peak1287	peak1287	.
chr2	88661684	88662185	D4_seicific_peak1288	peak1288	.
chr2	88718966	88719467	D4_seicific_peak1289	peak1289	.
chr2	88732361	88732862	D4_seicific_peak1290	peak1290	.
chr2	88865447	88865948	D4_seicific_peak1291	peak1291	.
chr2	89031946	89032447	D4_seicific_peak1292	peak1292	.
chr2	89206071	89206572	D4_seicific_peak1293	peak1293	.
chr2	89937246	89937747	D4_seicific_peak1294	peak1294	.
chr2	90453084	90453585	D4_seicific_peak1295	peak1295	.
chr2	90921698	90922199	D4_seicific_peak1296	peak1296	.
chr2	91977558	91978059	D4_seicific_peak1297	peak1297	.
chr2	91996511	91997012	D4_seicific_peak1298	peak1298	.
chr2	92094948	92095449	D4_seicific_peak1299	peak1299	.
chr2	92241221	92241722	D4_seicific_peak1300	peak1300	.
chr2	92672596	92673097	D4_seicific_peak1301	peak1301	.
chr2	92865294	92865795	D4_seicific_peak1302	peak1302	.
chr2	93432563	93433064	D4_seicific_peak1303	peak1303	.
chr2	93670325	93670826	D4_seicific_peak1304	peak1304	.
chr2	93910547	93911048	D4_seicific_peak1305	peak1305	.
chr2	94531909	94532410	D4_seicific_peak1306	peak1306	.
chr2	94539593	94540094	D4_seicific_peak1307	peak1307	.
chr2	95218020	95218521	D4_seicific_peak1308	peak1308	.
chr2	95262475	95262976	D4_seicific_peak1309	peak1309	.
chr2	96162019	96162520	D4_seicific_peak1310	peak1310	.
chr2	97092802	97093303	D4_seicific_peak1311	peak1311	.
chr2	99523310	99523811	D4_seicific_peak1312	peak1312	.
chr2	100635083	100635584	D4_seicific_peak1313	peak1313	.
chr2	100868632	100869133	D4_seicific_peak1314	peak1314	.
chr2	103656105	103656606	D4_seicific_peak1315	peak1315	.
chr2	104526973	104527474	D4_seicific_peak1316	peak1316	.
chr2	105001302	105001803	D4_seicific_peak1317	peak1317	.
chr2	105762043	105762544	D4_seicific_peak1318	peak1318	.
chr2	105850610	105851111	D4_seicific_peak1319	peak1319	.
chr2	107775857	107776358	D4_seicific_peak1320	peak1320	.
chr2	107880903	107881404	D4_seicific_peak1321	peak1321	.
chr2	107881619	107882120	D4_seicific_peak1322	peak1322	.
chr2	108005872	108006373	D4_seicific_peak1323	peak1323	.
chr2	108203572	108204073	D4_seicific_peak1324	peak1324	.
chr2	108311967	108312468	D4_seicific_peak1325	peak1325	.
chr2	108943580	108944081	D4_seicific_peak1326	peak1326	.
chr2	109224204	109224705	D4_seicific_peak1327	peak1327	.
chr2	110852590	110853091	D4_seicific_peak1328	peak1328	.
chr2	111211121	111211622	D4_seicific_peak1329	peak1329	.
chr2	111216395	111216896	D4_seicific_peak1330	peak1330	.
chr2	111474811	111475312	D4_seicific_peak1331	peak1331	.
chr2	112878250	112878751	D4_seicific_peak1332	peak1332	.
chr2	113060226	113060727	D4_seicific_peak1333	peak1333	.
chr2	117080257	117080758	D4_seicific_peak1334	peak1334	.
chr2	117081952	117082453	D4_seicific_peak1335	peak1335	.
chr2	117110667	117111168	D4_seicific_peak1336	peak1336	.
chr2	117404332	117404833	D4_seicific_peak1337	peak1337	.
chr2	117415501	117416002	D4_seicific_peak1338	peak1338	.
chr2	118927812	118928313	D4_seicific_peak1339	peak1339	.
chr2	120769164	120769665	D4_seicific_peak1340	peak1340	.
chr2	122192616	122193117	D4_seicific_peak1341	peak1341	.
chr2	124721588	124722089	D4_seicific_peak1342	peak1342	.
chr2	128197527	128198028	D4_seicific_peak1343	peak1343	.
chr2	130002340	130002841	D4_seicific_peak1344	peak1344	.
chr2	130040072	130040573	D4_seicific_peak1345	peak1345	.
chr2	131719459	131719960	D4_seicific_peak1346	peak1346	.
chr2	133080537	133081038	D4_seicific_peak1347	peak1347	.
chr2	133303384	133303885	D4_seicific_peak1348	peak1348	.
chr2	133305453	133305954	D4_seicific_peak1349	peak1349	.
chr2	134960266	134960767	D4_seicific_peak1350	peak1350	.
chr2	135300590	135301091	D4_seicific_peak1351	peak1351	.
chr2	135826543	135827044	D4_seicific_peak1352	peak1352	.
chr20	1021519	1022020	D4_seicific_peak1353	peak1353	.
chr20	1128398	1128899	D4_seicific_peak1354	peak1354	.
chr20	1455532	1456033	D4_seicific_peak1355	peak1355	.
chr20	1485748	1486249	D4_seicific_peak1356	peak1356	.
chr20	1880697	1881198	D4_seicific_peak1357	peak1357	.
chr20	1881200	1881701	D4_seicific_peak1358	peak1358	.
chr20	2385433	2385934	D4_seicific_peak1359	peak1359	.
chr20	3109098	3109599	D4_seicific_peak1360	peak1360	.
chr20	3121978	3122479	D4_seicific_peak1361	peak1361	.
chr20	3513910	3514411	D4_seicific_peak1362	peak1362	.
chr20	3514829	3515330	D4_seicific_peak1363	peak1363	.
chr20	3587696	3588197	D4_seicific_peak1364	peak1364	.
chr20	3671051	3671552	D4_seicific_peak1365	peak1365	.
chr20	3701742	3702243	D4_seicific_peak1366	peak1366	.
chr20	4167660	4168161	D4_seicific_peak1367	peak1367	.
chr20	4292233	4292734	D4_seicific_peak1368	peak1368	.
chr20	4470704	4471205	D4_seicific_peak1369	peak1369	.
chr20	5256096	5256597	D4_seicific_peak1370	peak1370	.
chr20	5555316	5555817	D4_seicific_peak1371	peak1371	.
chr20	6375638	6376139	D4_seicific_peak1372	peak1372	.
chr20	8915607	8916108	D4_seicific_peak1373	peak1373	.
chr20	8987904	8988405	D4_seicific_peak1374	peak1374	.
chr20	9263200	9263701	D4_seicific_peak1375	peak1375	.
chr20	9475766	9476267	D4_seicific_peak1376	peak1376	.
chr20	9559738	9560239	D4_seicific_peak1377	peak1377	.
chr20	9788994	9789495	D4_seicific_peak1378	peak1378	.
chr20	10846784	10847285	D4_seicific_peak1379	peak1379	.
chr20	11667084	11667585	D4_seicific_peak1380	peak1380	.
chr20	11702959	11703460	D4_seicific_peak1381	peak1381	.
chr20	11738287	11738788	D4_seicific_peak1382	peak1382	.
chr20	11739035	11739536	D4_seicific_peak1383	peak1383	.
chr20	12354522	12355023	D4_seicific_peak1384	peak1384	.
chr20	12680445	12680946	D4_seicific_peak1385	peak1385	.
chr20	13089207	13089708	D4_seicific_peak1386	peak1386	.
chr20	14227952	14228453	D4_seicific_peak1387	peak1387	.
chr20	18142459	18142960	D4_seicific_peak1388	peak1388	.
chr20	20900693	20901194	D4_seicific_peak1389	peak1389	.
chr20	20916073	20916574	D4_seicific_peak1390	peak1390	.
chr20	21563558	21564059	D4_seicific_peak1391	peak1391	.
chr20	22293272	22293773	D4_seicific_peak1392	peak1392	.
chr20	22553524	22554025	D4_seicific_peak1393	peak1393	.
chr20	23008949	23009450	D4_seicific_peak1394	peak1394	.
chr20	23122800	23123301	D4_seicific_peak1395	peak1395	.
chr20	23583549	23584050	D4_seicific_peak1396	peak1396	.
chr20	24283686	24284187	D4_seicific_peak1397	peak1397	.
chr20	24284453	24284954	D4_seicific_peak1398	peak1398	.
chr20	24300495	24300996	D4_seicific_peak1399	peak1399	.
chr20	24645090	24645591	D4_seicific_peak1400	peak1400	.
chr20	24734587	24735088	D4_seicific_peak1401	peak1401	.
chr20	24980711	24981212	D4_seicific_peak1402	peak1402	.
chr20	29527030	29527531	D4_seicific_peak1403	peak1403	.
chr20	30818318	30818819	D4_seicific_peak1404	peak1404	.
chr20	32082262	32082763	D4_seicific_peak1405	peak1405	.
chr20	34096037	34096538	D4_seicific_peak1406	peak1406	.
chr20	34271588	34272089	D4_seicific_peak1407	peak1407	.
chr20	35009582	35010083	D4_seicific_peak1408	peak1408	.
chr20	35096186	35096687	D4_seicific_peak1409	peak1409	.
chr20	35302281	35302782	D4_seicific_peak1410	peak1410	.
chr20	35584807	35585308	D4_seicific_peak1411	peak1411	.
chr20	37473534	37474035	D4_seicific_peak1412	peak1412	.
chr20	37827044	37827545	D4_seicific_peak1413	peak1413	.
chr20	37830196	37830697	D4_seicific_peak1414	peak1414	.
chr20	39244856	39245357	D4_seicific_peak1415	peak1415	.
chr20	39307849	39308350	D4_seicific_peak1416	peak1416	.
chr20	39308444	39308945	D4_seicific_peak1417	peak1417	.
chr20	39337838	39338339	D4_seicific_peak1418	peak1418	.
chr20	39515506	39516007	D4_seicific_peak1419	peak1419	.
chr20	39557500	39558001	D4_seicific_peak1420	peak1420	.
chr20	39984448	39984949	D4_seicific_peak1421	peak1421	.
chr20	40502012	40502513	D4_seicific_peak1422	peak1422	.
chr20	40933108	40933609	D4_seicific_peak1423	peak1423	.
chr20	41111565	41112066	D4_seicific_peak1424	peak1424	.
chr20	41604040	41604541	D4_seicific_peak1425	peak1425	.
chr20	46761032	46761533	D4_seicific_peak1426	peak1426	.
chr20	46789775	46790276	D4_seicific_peak1427	peak1427	.
chr20	46937884	46938385	D4_seicific_peak1428	peak1428	.
chr20	49945879	49946380	D4_seicific_peak1429	peak1429	.
chr20	52935236	52935737	D4_seicific_peak1430	peak1430	.
chr20	53760391	53760892	D4_seicific_peak1431	peak1431	.
chr20	53839976	53840477	D4_seicific_peak1432	peak1432	.
chr20	55065611	55066112	D4_seicific_peak1433	peak1433	.
chr20	55070973	55071474	D4_seicific_peak1434	peak1434	.
chr20	55108694	55109195	D4_seicific_peak1435	peak1435	.
chr20	55217503	55218004	D4_seicific_peak1436	peak1436	.
chr20	55795096	55795597	D4_seicific_peak1437	peak1437	.
chr20	56301701	56302202	D4_seicific_peak1438	peak1438	.
chr20	56672077	56672578	D4_seicific_peak1439	peak1439	.
chr20	57156568	57157069	D4_seicific_peak1440	peak1440	.
chr20	57217384	57217885	D4_seicific_peak1441	peak1441	.
chr20	57236623	57237124	D4_seicific_peak1442	peak1442	.
chr20	57486899	57487400	D4_seicific_peak1443	peak1443	.
chr20	57488100	57488601	D4_seicific_peak1444	peak1444	.
chr20	57565949	57566450	D4_seicific_peak1445	peak1445	.
chr20	57576547	57577048	D4_seicific_peak1446	peak1446	.
chr20	57705226	57705727	D4_seicific_peak1447	peak1447	.
chr20	58895679	58896180	D4_seicific_peak1448	peak1448	.
chr20	60227072	60227573	D4_seicific_peak1449	peak1449	.
chr20	61693338	61693839	D4_seicific_peak1450	peak1450	.
chr20	62848670	62849171	D4_seicific_peak1451	peak1451	.
chr20	63314660	63315161	D4_seicific_peak1452	peak1452	.
chr20	66023060	66023561	D4_seicific_peak1453	peak1453	.
chr20	66770064	66770565	D4_seicific_peak1454	peak1454	.
chr20	68886549	68887050	D4_seicific_peak1455	peak1455	.
chr20	71350877	71351378	D4_seicific_peak1456	peak1456	.
chr21	1256677	1257178	D4_seicific_peak1457	peak1457	.
chr21	2349168	2349669	D4_seicific_peak1458	peak1458	.
chr21	3873188	3873689	D4_seicific_peak1459	peak1459	.
chr21	5297271	5297772	D4_seicific_peak1460	peak1460	.
chr21	5326690	5327191	D4_seicific_peak1461	peak1461	.
chr21	5707775	5708276	D4_seicific_peak1462	peak1462	.
chr21	6364118	6364619	D4_seicific_peak1463	peak1463	.
chr21	6489710	6490211	D4_seicific_peak1464	peak1464	.
chr21	6673610	6674111	D4_seicific_peak1465	peak1465	.
chr21	7177388	7177889	D4_seicific_peak1466	peak1466	.
chr21	7733169	7733670	D4_seicific_peak1467	peak1467	.
chr21	8823478	8823979	D4_seicific_peak1468	peak1468	.
chr21	10377580	10378081	D4_seicific_peak1469	peak1469	.
chr21	10623786	10624287	D4_seicific_peak1470	peak1470	.
chr21	10956242	10956743	D4_seicific_peak1471	peak1471	.
chr21	11790667	11791168	D4_seicific_peak1472	peak1472	.
chr21	14042595	14043096	D4_seicific_peak1473	peak1473	.
chr21	14147011	14147512	D4_seicific_peak1474	peak1474	.
chr21	14200610	14201111	D4_seicific_peak1475	peak1475	.
chr21	22591155	22591656	D4_seicific_peak1476	peak1476	.
chr21	23653343	23653844	D4_seicific_peak1477	peak1477	.
chr21	23653862	23654363	D4_seicific_peak1478	peak1478	.
chr21	23690042	23690543	D4_seicific_peak1479	peak1479	.
chr21	23709002	23709503	D4_seicific_peak1480	peak1480	.
chr21	24264225	24264726	D4_seicific_peak1481	peak1481	.
chr21	24446879	24447380	D4_seicific_peak1482	peak1482	.
chr21	24524499	24525000	D4_seicific_peak1483	peak1483	.
chr21	24770146	24770647	D4_seicific_peak1484	peak1484	.
chr21	25166117	25166618	D4_seicific_peak1485	peak1485	.
chr21	26197492	26197993	D4_seicific_peak1486	peak1486	.
chr21	26464267	26464768	D4_seicific_peak1487	peak1487	.
chr21	27492807	27493308	D4_seicific_peak1488	peak1488	.
chr21	28847007	28847508	D4_seicific_peak1489	peak1489	.
chr21	30503021	30503522	D4_seicific_peak1490	peak1490	.
chr21	30752007	30752508	D4_seicific_peak1491	peak1491	.
chr21	30776870	30777371	D4_seicific_peak1492	peak1492	.
chr21	31046949	31047450	D4_seicific_peak1493	peak1493	.
chr21	31219843	31220344	D4_seicific_peak1494	peak1494	.
chr21	32385285	32385786	D4_seicific_peak1495	peak1495	.
chr21	32420433	32420934	D4_seicific_peak1496	peak1496	.
chr21	33277145	33277646	D4_seicific_peak1497	peak1497	.
chr21	36277063	36277564	D4_seicific_peak1498	peak1498	.
chr21	36634900	36635401	D4_seicific_peak1499	peak1499	.
chr21	40123083	40123584	D4_seicific_peak1500	peak1500	.
chr21	40244906	40245407	D4_seicific_peak1501	peak1501	.
chr21	40330135	40330636	D4_seicific_peak1502	peak1502	.
chr21	40364288	40364789	D4_seicific_peak1503	peak1503	.
chr21	42074537	42075038	D4_seicific_peak1504	peak1504	.
chr21	42990934	42991435	D4_seicific_peak1505	peak1505	.
chr21	43295347	43295848	D4_seicific_peak1506	peak1506	.
chr21	44087615	44088116	D4_seicific_peak1507	peak1507	.
chr21	44104340	44104841	D4_seicific_peak1508	peak1508	.
chr21	44109112	44109613	D4_seicific_peak1509	peak1509	.
chr21	44443372	44443873	D4_seicific_peak1510	peak1510	.
chr21	46797750	46798251	D4_seicific_peak1511	peak1511	.
chr21	47736850	47737351	D4_seicific_peak1512	peak1512	.
chr21	49598864	49599365	D4_seicific_peak1513	peak1513	.
chr21	54064152	54064653	D4_seicific_peak1514	peak1514	.
chr21	55276339	55276840	D4_seicific_peak1515	peak1515	.
chr21	55419347	55419848	D4_seicific_peak1516	peak1516	.
chr21	55910888	55911389	D4_seicific_peak1517	peak1517	.
chr21	56674932	56675433	D4_seicific_peak1518	peak1518	.
chr21	57128786	57129287	D4_seicific_peak1519	peak1519	.
chr21	57234767	57235268	D4_seicific_peak1520	peak1520	.
chr21	58815039	58815540	D4_seicific_peak1521	peak1521	.
chr21	59688337	59688838	D4_seicific_peak1522	peak1522	.
chr21	60985547	60986048	D4_seicific_peak1523	peak1523	.
chr21	62462686	62463187	D4_seicific_peak1524	peak1524	.
chr21	62838142	62838643	D4_seicific_peak1525	peak1525	.
chr21	65236295	65236796	D4_seicific_peak1526	peak1526	.
chr21	65236878	65237379	D4_seicific_peak1527	peak1527	.
chr21	65237488	65237989	D4_seicific_peak1528	peak1528	.
chr21	65721509	65722010	D4_seicific_peak1529	peak1529	.
chr21	67746600	67747101	D4_seicific_peak1530	peak1530	.
chr21	68508539	68509040	D4_seicific_peak1531	peak1531	.
chr22	677983	678484	D4_seicific_peak1532	peak1532	.
chr22	1553983	1554484	D4_seicific_peak1533	peak1533	.
chr22	3359180	3359681	D4_seicific_peak1534	peak1534	.
chr22	3492426	3492927	D4_seicific_peak1535	peak1535	.
chr22	3861822	3862323	D4_seicific_peak1536	peak1536	.
chr22	3872427	3872928	D4_seicific_peak1537	peak1537	.
chr22	4026246	4026747	D4_seicific_peak1538	peak1538	.
chr22	4106578	4107079	D4_seicific_peak1539	peak1539	.
chr22	4297301	4297802	D4_seicific_peak1540	peak1540	.
chr22	4331773	4332274	D4_seicific_peak1541	peak1541	.
chr22	4497540	4498041	D4_seicific_peak1542	peak1542	.
chr22	4532856	4533357	D4_seicific_peak1543	peak1543	.
chr22	4902006	4902507	D4_seicific_peak1544	peak1544	.
chr22	5120024	5120525	D4_seicific_peak1545	peak1545	.
chr22	5872940	5873441	D4_seicific_peak1546	peak1546	.
chr22	6199511	6200012	D4_seicific_peak1547	peak1547	.
chr22	6252315	6252816	D4_seicific_peak1548	peak1548	.
chr22	8966253	8966754	D4_seicific_peak1549	peak1549	.
chr22	10073036	10073537	D4_seicific_peak1550	peak1550	.
chr22	10258795	10259296	D4_seicific_peak1551	peak1551	.
chr22	10669810	10670311	D4_seicific_peak1552	peak1552	.
chr22	11081693	11082194	D4_seicific_peak1553	peak1553	.
chr22	11104467	11104968	D4_seicific_peak1554	peak1554	.
chr22	11532470	11532971	D4_seicific_peak1555	peak1555	.
chr22	11864338	11864839	D4_seicific_peak1556	peak1556	.
chr22	13007718	13008219	D4_seicific_peak1557	peak1557	.
chr22	13404353	13404854	D4_seicific_peak1558	peak1558	.
chr22	13608275	13608776	D4_seicific_peak1559	peak1559	.
chr22	13623366	13623867	D4_seicific_peak1560	peak1560	.
chr22	14696673	14697174	D4_seicific_peak1561	peak1561	.
chr22	14878563	14879064	D4_seicific_peak1562	peak1562	.
chr22	14927745	14928246	D4_seicific_peak1563	peak1563	.
chr22	15015263	15015764	D4_seicific_peak1564	peak1564	.
chr22	15048689	15049190	D4_seicific_peak1565	peak1565	.
chr22	15332756	15333257	D4_seicific_peak1566	peak1566	.
chr22	16802116	16802617	D4_seicific_peak1567	peak1567	.
chr22	17403284	17403785	D4_seicific_peak1568	peak1568	.
chr22	18015524	18016025	D4_seicific_peak1569	peak1569	.
chr22	18022000	18022501	D4_seicific_peak1570	peak1570	.
chr22	18676830	18677331	D4_seicific_peak1571	peak1571	.
chr22	20366680	20367181	D4_seicific_peak1572	peak1572	.
chr22	21263941	21264442	D4_seicific_peak1573	peak1573	.
chr22	22597497	22597998	D4_seicific_peak1574	peak1574	.
chr22	23822213	23822714	D4_seicific_peak1575	peak1575	.
chr22	25831303	25831804	D4_seicific_peak1576	peak1576	.
chr22	26138434	26138935	D4_seicific_peak1577	peak1577	.
chr22	26355602	26356103	D4_seicific_peak1578	peak1578	.
chr22	26438250	26438751	D4_seicific_peak1579	peak1579	.
chr22	27880695	27881196	D4_seicific_peak1580	peak1580	.
chr22	28786342	28786843	D4_seicific_peak1581	peak1581	.
chr22	30693362	30693863	D4_seicific_peak1582	peak1582	.
chr22	30822741	30823242	D4_seicific_peak1583	peak1583	.
chr22	31677656	31678157	D4_seicific_peak1584	peak1584	.
chr22	31861135	31861636	D4_seicific_peak1585	peak1585	.
chr22	31891568	31892069	D4_seicific_peak1586	peak1586	.
chr22	32952481	32952982	D4_seicific_peak1587	peak1587	.
chr22	33463071	33463572	D4_seicific_peak1588	peak1588	.
chr22	35648446	35648947	D4_seicific_peak1589	peak1589	.
chr22	36257322	36257823	D4_seicific_peak1590	peak1590	.
chr22	36514145	36514646	D4_seicific_peak1591	peak1591	.
chr22	36609675	36610176	D4_seicific_peak1592	peak1592	.
chr22	37216898	37217399	D4_seicific_peak1593	peak1593	.
chr22	37280254	37280755	D4_seicific_peak1594	peak1594	.
chr22	37390703	37391204	D4_seicific_peak1595	peak1595	.
chr22	37535703	37536204	D4_seicific_peak1596	peak1596	.
chr22	37880174	37880675	D4_seicific_peak1597	peak1597	.
chr22	39271671	39272172	D4_seicific_peak1598	peak1598	.
chr22	39302432	39302933	D4_seicific_peak1599	peak1599	.
chr22	39416940	39417441	D4_seicific_peak1600	peak1600	.
chr22	40005685	40006186	D4_seicific_peak1601	peak1601	.
chr22	40030048	40030549	D4_seicific_peak1602	peak1602	.
chr22	40147299	40147800	D4_seicific_peak1603	peak1603	.
chr22	40487353	40487854	D4_seicific_peak1604	peak1604	.
chr22	40647057	40647558	D4_seicific_peak1605	peak1605	.
chr22	40718171	40718672	D4_seicific_peak1606	peak1606	.
chr22	40754318	40754819	D4_seicific_peak1607	peak1607	.
chr22	43266212	43266713	D4_seicific_peak1608	peak1608	.
chr22	43972335	43972836	D4_seicific_peak1609	peak1609	.
chr22	44285721	44286222	D4_seicific_peak1610	peak1610	.
chr22	44752799	44753300	D4_seicific_peak1611	peak1611	.
chr22	45300950	45301451	D4_seicific_peak1612	peak1612	.
chr22	46116580	46117081	D4_seicific_peak1613	peak1613	.
chr22	46185186	46185687	D4_seicific_peak1614	peak1614	.
chr22	47616989	47617490	D4_seicific_peak1615	peak1615	.
chr22	48795597	48796098	D4_seicific_peak1616	peak1616	.
chr22	50585413	50585914	D4_seicific_peak1617	peak1617	.
chr22	53331332	53331833	D4_seicific_peak1618	peak1618	.
chr22	55447176	55447677	D4_seicific_peak1619	peak1619	.
chr22	55461227	55461728	D4_seicific_peak1620	peak1620	.
chr22	55462160	55462661	D4_seicific_peak1621	peak1621	.
chr22	55483217	55483718	D4_seicific_peak1622	peak1622	.
chr22	56301391	56301892	D4_seicific_peak1623	peak1623	.
chr22	57451978	57452479	D4_seicific_peak1624	peak1624	.
chr22	57452622	57453123	D4_seicific_peak1625	peak1625	.
chr22	57478036	57478537	D4_seicific_peak1626	peak1626	.
chr22	59560492	59560993	D4_seicific_peak1627	peak1627	.
chr23	363374	363875	D4_seicific_peak1628	peak1628	.
chr23	770088	770589	D4_seicific_peak1629	peak1629	.
chr23	2915801	2916302	D4_seicific_peak1630	peak1630	.
chr23	2916578	2917079	D4_seicific_peak1631	peak1631	.
chr23	4439759	4440260	D4_seicific_peak1632	peak1632	.
chr23	9775251	9775752	D4_seicific_peak1633	peak1633	.
chr23	9785713	9786214	D4_seicific_peak1634	peak1634	.
chr23	10913196	10913697	D4_seicific_peak1635	peak1635	.
chr23	12119433	12119934	D4_seicific_peak1636	peak1636	.
chr23	12215083	12215584	D4_seicific_peak1637	peak1637	.
chr23	15795295	15795796	D4_seicific_peak1638	peak1638	.
chr23	17982813	17983314	D4_seicific_peak1639	peak1639	.
chr23	18813341	18813842	D4_seicific_peak1640	peak1640	.
chr23	19261702	19262203	D4_seicific_peak1641	peak1641	.
chr23	24855447	24855948	D4_seicific_peak1642	peak1642	.
chr23	27245749	27246250	D4_seicific_peak1643	peak1643	.
chr23	27499450	27499951	D4_seicific_peak1644	peak1644	.
chr23	28854698	28855199	D4_seicific_peak1645	peak1645	.
chr23	32413882	32414383	D4_seicific_peak1646	peak1646	.
chr23	32553511	32554012	D4_seicific_peak1647	peak1647	.
chr23	32586688	32587189	D4_seicific_peak1648	peak1648	.
chr23	33860129	33860630	D4_seicific_peak1649	peak1649	.
chr23	36215172	36215673	D4_seicific_peak1650	peak1650	.
chr23	36402114	36402615	D4_seicific_peak1651	peak1651	.
chr23	36728116	36728617	D4_seicific_peak1652	peak1652	.
chr23	37048989	37049490	D4_seicific_peak1653	peak1653	.
chr23	39249508	39250009	D4_seicific_peak1654	peak1654	.
chr23	39623815	39624316	D4_seicific_peak1655	peak1655	.
chr23	40688821	40689322	D4_seicific_peak1656	peak1656	.
chr23	40756727	40757228	D4_seicific_peak1657	peak1657	.
chr23	41110377	41110878	D4_seicific_peak1658	peak1658	.
chr23	41698053	41698554	D4_seicific_peak1659	peak1659	.
chr23	42046933	42047434	D4_seicific_peak1660	peak1660	.
chr23	45063192	45063693	D4_seicific_peak1661	peak1661	.
chr23	46307524	46308025	D4_seicific_peak1662	peak1662	.
chr23	46757628	46758129	D4_seicific_peak1663	peak1663	.
chr23	46775668	46776169	D4_seicific_peak1664	peak1664	.
chr23	47598182	47598683	D4_seicific_peak1665	peak1665	.
chr23	49210003	49210504	D4_seicific_peak1666	peak1666	.
chr23	49605677	49606178	D4_seicific_peak1667	peak1667	.
chr23	51462046	51462547	D4_seicific_peak1668	peak1668	.
chr23	51533918	51534419	D4_seicific_peak1669	peak1669	.
chr24	723594	724095	D4_seicific_peak1670	peak1670	.
chr24	2787899	2788400	D4_seicific_peak1671	peak1671	.
chr24	2932151	2932652	D4_seicific_peak1672	peak1672	.
chr24	4009820	4010321	D4_seicific_peak1673	peak1673	.
chr24	7384769	7385270	D4_seicific_peak1674	peak1674	.
chr24	7891116	7891617	D4_seicific_peak1675	peak1675	.
chr24	9769288	9769789	D4_seicific_peak1676	peak1676	.
chr24	13175984	13176485	D4_seicific_peak1677	peak1677	.
chr24	13630492	13630993	D4_seicific_peak1678	peak1678	.
chr24	15813659	15814160	D4_seicific_peak1679	peak1679	.
chr24	18035293	18035794	D4_seicific_peak1680	peak1680	.
chr24	19219147	19219648	D4_seicific_peak1681	peak1681	.
chr24	21646741	21647242	D4_seicific_peak1682	peak1682	.
chr24	21950052	21950553	D4_seicific_peak1683	peak1683	.
chr24	21952060	21952561	D4_seicific_peak1684	peak1684	.
chr24	22094502	22095003	D4_seicific_peak1685	peak1685	.
chr24	23729004	23729505	D4_seicific_peak1686	peak1686	.
chr24	24709459	24709960	D4_seicific_peak1687	peak1687	.
chr24	24710100	24710601	D4_seicific_peak1688	peak1688	.
chr24	25552966	25553467	D4_seicific_peak1689	peak1689	.
chr24	27342125	27342626	D4_seicific_peak1690	peak1690	.
chr24	27659373	27659874	D4_seicific_peak1691	peak1691	.
chr24	27721027	27721528	D4_seicific_peak1692	peak1692	.
chr24	27771428	27771929	D4_seicific_peak1693	peak1693	.
chr24	28354733	28355234	D4_seicific_peak1694	peak1694	.
chr24	29000781	29001282	D4_seicific_peak1695	peak1695	.
chr24	29375799	29376300	D4_seicific_peak1696	peak1696	.
chr24	29376329	29376830	D4_seicific_peak1697	peak1697	.
chr24	31462631	31463132	D4_seicific_peak1698	peak1698	.
chr24	33433299	33433800	D4_seicific_peak1699	peak1699	.
chr24	33759121	33759622	D4_seicific_peak1700	peak1700	.
chr24	33865120	33865621	D4_seicific_peak1701	peak1701	.
chr24	33865848	33866349	D4_seicific_peak1702	peak1702	.
chr24	34761947	34762448	D4_seicific_peak1703	peak1703	.
chr24	35309034	35309535	D4_seicific_peak1704	peak1704	.
chr24	35321293	35321794	D4_seicific_peak1705	peak1705	.
chr24	35360467	35360968	D4_seicific_peak1706	peak1706	.
chr24	35471861	35472362	D4_seicific_peak1707	peak1707	.
chr24	35472567	35473068	D4_seicific_peak1708	peak1708	.
chr24	37749948	37750449	D4_seicific_peak1709	peak1709	.
chr24	37904125	37904626	D4_seicific_peak1710	peak1710	.
chr24	39748839	39749340	D4_seicific_peak1711	peak1711	.
chr24	39762728	39763229	D4_seicific_peak1712	peak1712	.
chr24	39837620	39838121	D4_seicific_peak1713	peak1713	.
chr24	39910636	39911137	D4_seicific_peak1714	peak1714	.
chr24	40754170	40754671	D4_seicific_peak1715	peak1715	.
chr24	40764133	40764634	D4_seicific_peak1716	peak1716	.
chr24	41790524	41791025	D4_seicific_peak1717	peak1717	.
chr24	41805451	41805952	D4_seicific_peak1718	peak1718	.
chr24	42417866	42418367	D4_seicific_peak1719	peak1719	.
chr24	42545075	42545576	D4_seicific_peak1720	peak1720	.
chr24	42571018	42571519	D4_seicific_peak1721	peak1721	.
chr24	43417032	43417533	D4_seicific_peak1722	peak1722	.
chr24	44092432	44092933	D4_seicific_peak1723	peak1723	.
chr24	44140098	44140599	D4_seicific_peak1724	peak1724	.
chr24	44272881	44273382	D4_seicific_peak1725	peak1725	.
chr24	45034306	45034807	D4_seicific_peak1726	peak1726	.
chr24	45043637	45044138	D4_seicific_peak1727	peak1727	.
chr24	45480113	45480614	D4_seicific_peak1728	peak1728	.
chr24	47627065	47627566	D4_seicific_peak1729	peak1729	.
chr24	48184729	48185230	D4_seicific_peak1730	peak1730	.
chr24	48303700	48304201	D4_seicific_peak1731	peak1731	.
chr24	48304691	48305192	D4_seicific_peak1732	peak1732	.
chr24	48400400	48400901	D4_seicific_peak1733	peak1733	.
chr24	48607980	48608481	D4_seicific_peak1734	peak1734	.
chr24	49046080	49046581	D4_seicific_peak1735	peak1735	.
chr24	49841073	49841574	D4_seicific_peak1736	peak1736	.
chr24	50568764	50569265	D4_seicific_peak1737	peak1737	.
chr24	52371349	52371850	D4_seicific_peak1738	peak1738	.
chr24	52958641	52959142	D4_seicific_peak1739	peak1739	.
chr24	54227279	54227780	D4_seicific_peak1740	peak1740	.
chr24	54677932	54678433	D4_seicific_peak1741	peak1741	.
chr24	57883445	57883946	D4_seicific_peak1742	peak1742	.
chr24	58372878	58373379	D4_seicific_peak1743	peak1743	.
chr24	58576678	58577179	D4_seicific_peak1744	peak1744	.
chr24	58634134	58634635	D4_seicific_peak1745	peak1745	.
chr24	60258771	60259272	D4_seicific_peak1746	peak1746	.
chr25	1588156	1588657	D4_seicific_peak1747	peak1747	.
chr25	3582148	3582649	D4_seicific_peak1748	peak1748	.
chr25	3629837	3630338	D4_seicific_peak1749	peak1749	.
chr25	3720392	3720893	D4_seicific_peak1750	peak1750	.
chr25	6491191	6491692	D4_seicific_peak1751	peak1751	.
chr25	7667492	7667993	D4_seicific_peak1752	peak1752	.
chr25	7685643	7686144	D4_seicific_peak1753	peak1753	.
chr25	7941176	7941677	D4_seicific_peak1754	peak1754	.
chr25	8197462	8197963	D4_seicific_peak1755	peak1755	.
chr25	9666794	9667295	D4_seicific_peak1756	peak1756	.
chr25	9685231	9685732	D4_seicific_peak1757	peak1757	.
chr25	10479727	10480228	D4_seicific_peak1758	peak1758	.
chr25	10480463	10480964	D4_seicific_peak1759	peak1759	.
chr25	19902885	19903386	D4_seicific_peak1760	peak1760	.
chr25	20044033	20044534	D4_seicific_peak1761	peak1761	.
chr25	22181608	22182109	D4_seicific_peak1762	peak1762	.
chr25	22304904	22305405	D4_seicific_peak1763	peak1763	.
chr25	23122754	23123255	D4_seicific_peak1764	peak1764	.
chr25	23738380	23738881	D4_seicific_peak1765	peak1765	.
chr25	26095848	26096349	D4_seicific_peak1766	peak1766	.
chr25	26473953	26474454	D4_seicific_peak1767	peak1767	.
chr25	29399214	29399715	D4_seicific_peak1768	peak1768	.
chr25	29666041	29666542	D4_seicific_peak1769	peak1769	.
chr25	30108355	30108856	D4_seicific_peak1770	peak1770	.
chr25	30422397	30422898	D4_seicific_peak1771	peak1771	.
chr25	30585856	30586357	D4_seicific_peak1772	peak1772	.
chr25	30674482	30674983	D4_seicific_peak1773	peak1773	.
chr25	31319110	31319611	D4_seicific_peak1774	peak1774	.
chr25	31331015	31331516	D4_seicific_peak1775	peak1775	.
chr25	32225581	32226082	D4_seicific_peak1776	peak1776	.
chr25	33616263	33616764	D4_seicific_peak1777	peak1777	.
chr25	34151041	34151542	D4_seicific_peak1778	peak1778	.
chr25	34875104	34875605	D4_seicific_peak1779	peak1779	.
chr25	35101932	35102433	D4_seicific_peak1780	peak1780	.
chr25	35869870	35870371	D4_seicific_peak1781	peak1781	.
chr25	36363548	36364049	D4_seicific_peak1782	peak1782	.
chr25	37350250	37350751	D4_seicific_peak1783	peak1783	.
chr25	37728757	37729258	D4_seicific_peak1784	peak1784	.
chr25	39136227	39136728	D4_seicific_peak1785	peak1785	.
chr25	39183026	39183527	D4_seicific_peak1786	peak1786	.
chr25	39976200	39976701	D4_seicific_peak1787	peak1787	.
chr25	40618276	40618777	D4_seicific_peak1788	peak1788	.
chr25	40651811	40652312	D4_seicific_peak1789	peak1789	.
chr26	3051150	3051651	D4_seicific_peak1790	peak1790	.
chr26	7407479	7407980	D4_seicific_peak1791	peak1791	.
chr26	7989053	7989554	D4_seicific_peak1792	peak1792	.
chr26	10128528	10129029	D4_seicific_peak1793	peak1793	.
chr26	10609552	10610053	D4_seicific_peak1794	peak1794	.
chr26	12581847	12582348	D4_seicific_peak1795	peak1795	.
chr26	13185006	13185507	D4_seicific_peak1796	peak1796	.
chr26	13334907	13335408	D4_seicific_peak1797	peak1797	.
chr26	14514065	14514566	D4_seicific_peak1798	peak1798	.
chr26	14514581	14515082	D4_seicific_peak1799	peak1799	.
chr26	14525580	14526081	D4_seicific_peak1800	peak1800	.
chr26	17964911	17965412	D4_seicific_peak1801	peak1801	.
chr26	18593446	18593947	D4_seicific_peak1802	peak1802	.
chr26	19001361	19001862	D4_seicific_peak1803	peak1803	.
chr26	19432670	19433171	D4_seicific_peak1804	peak1804	.
chr26	22700577	22701078	D4_seicific_peak1805	peak1805	.
chr26	23387497	23387998	D4_seicific_peak1806	peak1806	.
chr26	25846154	25846655	D4_seicific_peak1807	peak1807	.
chr26	30487405	30487906	D4_seicific_peak1808	peak1808	.
chr26	30621685	30622186	D4_seicific_peak1809	peak1809	.
chr26	30970145	30970646	D4_seicific_peak1810	peak1810	.
chr26	31378906	31379407	D4_seicific_peak1811	peak1811	.
chr26	31392286	31392787	D4_seicific_peak1812	peak1812	.
chr26	31516542	31517043	D4_seicific_peak1813	peak1813	.
chr26	32527131	32527632	D4_seicific_peak1814	peak1814	.
chr26	33575636	33576137	D4_seicific_peak1815	peak1815	.
chr26	33816236	33816737	D4_seicific_peak1816	peak1816	.
chr26	33861442	33861943	D4_seicific_peak1817	peak1817	.
chr26	33915190	33915691	D4_seicific_peak1818	peak1818	.
chr26	34948990	34949491	D4_seicific_peak1819	peak1819	.
chr26	35368739	35369240	D4_seicific_peak1820	peak1820	.
chr26	35447398	35447899	D4_seicific_peak1821	peak1821	.
chr26	37105354	37105855	D4_seicific_peak1822	peak1822	.
chr26	39398513	39399014	D4_seicific_peak1823	peak1823	.
chr26	39506843	39507344	D4_seicific_peak1824	peak1824	.
chr26	41009634	41010135	D4_seicific_peak1825	peak1825	.
chr26	41390945	41391446	D4_seicific_peak1826	peak1826	.
chr26	41711050	41711551	D4_seicific_peak1827	peak1827	.
chr26	42319154	42319655	D4_seicific_peak1828	peak1828	.
chr26	46466337	46466838	D4_seicific_peak1829	peak1829	.
chr26	47854322	47854823	D4_seicific_peak1830	peak1830	.
chr26	48221983	48222484	D4_seicific_peak1831	peak1831	.
chr26	48268712	48269213	D4_seicific_peak1832	peak1832	.
chr26	48279670	48280171	D4_seicific_peak1833	peak1833	.
chr27	4943532	4944033	D4_seicific_peak1834	peak1834	.
chr27	7560023	7560524	D4_seicific_peak1835	peak1835	.
chr27	8131816	8132317	D4_seicific_peak1836	peak1836	.
chr27	9165255	9165756	D4_seicific_peak1837	peak1837	.
chr27	10058501	10059002	D4_seicific_peak1838	peak1838	.
chr27	12270354	12270855	D4_seicific_peak1839	peak1839	.
chr27	12282977	12283478	D4_seicific_peak1840	peak1840	.
chr27	13999944	14000445	D4_seicific_peak1841	peak1841	.
chr27	14143391	14143892	D4_seicific_peak1842	peak1842	.
chr27	14712599	14713100	D4_seicific_peak1843	peak1843	.
chr27	15193411	15193912	D4_seicific_peak1844	peak1844	.
chr27	16489509	16490010	D4_seicific_peak1845	peak1845	.
chr27	17124993	17125494	D4_seicific_peak1846	peak1846	.
chr27	18407880	18408381	D4_seicific_peak1847	peak1847	.
chr27	18786075	18786576	D4_seicific_peak1848	peak1848	.
chr27	20548862	20549363	D4_seicific_peak1849	peak1849	.
chr27	21361690	21362191	D4_seicific_peak1850	peak1850	.
chr27	23763588	23764089	D4_seicific_peak1851	peak1851	.
chr27	24429423	24429924	D4_seicific_peak1852	peak1852	.
chr27	24456825	24457326	D4_seicific_peak1853	peak1853	.
chr27	24894740	24895241	D4_seicific_peak1854	peak1854	.
chr27	25140935	25141436	D4_seicific_peak1855	peak1855	.
chr27	26556109	26556610	D4_seicific_peak1856	peak1856	.
chr27	26668623	26669124	D4_seicific_peak1857	peak1857	.
chr27	26947808	26948309	D4_seicific_peak1858	peak1858	.
chr27	29344338	29344839	D4_seicific_peak1859	peak1859	.
chr27	32265308	32265809	D4_seicific_peak1860	peak1860	.
chr27	32392213	32392714	D4_seicific_peak1861	peak1861	.
chr27	32925445	32925946	D4_seicific_peak1862	peak1862	.
chr27	33484978	33485479	D4_seicific_peak1863	peak1863	.
chr27	35697833	35698334	D4_seicific_peak1864	peak1864	.
chr27	36141289	36141790	D4_seicific_peak1865	peak1865	.
chr27	37864371	37864872	D4_seicific_peak1866	peak1866	.
chr27	38127997	38128498	D4_seicific_peak1867	peak1867	.
chr27	38662701	38663202	D4_seicific_peak1868	peak1868	.
chr27	39241611	39242112	D4_seicific_peak1869	peak1869	.
chr27	40328790	40329291	D4_seicific_peak1870	peak1870	.
chr27	40824460	40824961	D4_seicific_peak1871	peak1871	.
chr27	41040505	41041006	D4_seicific_peak1872	peak1872	.
chr27	42329471	42329972	D4_seicific_peak1873	peak1873	.
chr27	42388200	42388701	D4_seicific_peak1874	peak1874	.
chr27	44687792	44688293	D4_seicific_peak1875	peak1875	.
chr27	45071265	45071766	D4_seicific_peak1876	peak1876	.
chr28	1199703	1200204	D4_seicific_peak1877	peak1877	.
chr28	2144473	2144974	D4_seicific_peak1878	peak1878	.
chr28	2237494	2237995	D4_seicific_peak1879	peak1879	.
chr28	4407278	4407779	D4_seicific_peak1880	peak1880	.
chr28	4850584	4851085	D4_seicific_peak1881	peak1881	.
chr28	5391075	5391576	D4_seicific_peak1882	peak1882	.
chr28	5422076	5422577	D4_seicific_peak1883	peak1883	.
chr28	6524819	6525320	D4_seicific_peak1884	peak1884	.
chr28	6819644	6820145	D4_seicific_peak1885	peak1885	.
chr28	6933483	6933984	D4_seicific_peak1886	peak1886	.
chr28	7326145	7326646	D4_seicific_peak1887	peak1887	.
chr28	7412282	7412783	D4_seicific_peak1888	peak1888	.
chr28	7600851	7601352	D4_seicific_peak1889	peak1889	.
chr28	8087858	8088359	D4_seicific_peak1890	peak1890	.
chr28	8763436	8763937	D4_seicific_peak1891	peak1891	.
chr28	12443820	12444321	D4_seicific_peak1892	peak1892	.
chr28	13888435	13888936	D4_seicific_peak1893	peak1893	.
chr28	14156535	14157036	D4_seicific_peak1894	peak1894	.
chr28	14175762	14176263	D4_seicific_peak1895	peak1895	.
chr28	14204149	14204650	D4_seicific_peak1896	peak1896	.
chr28	14219803	14220304	D4_seicific_peak1897	peak1897	.
chr28	14231351	14231852	D4_seicific_peak1898	peak1898	.
chr28	14238024	14238525	D4_seicific_peak1899	peak1899	.
chr28	15161202	15161703	D4_seicific_peak1900	peak1900	.
chr28	15199978	15200479	D4_seicific_peak1901	peak1901	.
chr28	15201352	15201853	D4_seicific_peak1902	peak1902	.
chr28	15429308	15429809	D4_seicific_peak1903	peak1903	.
chr28	16010144	16010645	D4_seicific_peak1904	peak1904	.
chr28	16699325	16699826	D4_seicific_peak1905	peak1905	.
chr28	16767307	16767808	D4_seicific_peak1906	peak1906	.
chr28	16775356	16775857	D4_seicific_peak1907	peak1907	.
chr28	16996889	16997390	D4_seicific_peak1908	peak1908	.
chr28	17337111	17337612	D4_seicific_peak1909	peak1909	.
chr28	18027193	18027694	D4_seicific_peak1910	peak1910	.
chr28	18107769	18108270	D4_seicific_peak1911	peak1911	.
chr28	18430697	18431198	D4_seicific_peak1912	peak1912	.
chr28	18898396	18898897	D4_seicific_peak1913	peak1913	.
chr28	19268993	19269494	D4_seicific_peak1914	peak1914	.
chr28	23927795	23928296	D4_seicific_peak1915	peak1915	.
chr28	25739547	25740048	D4_seicific_peak1916	peak1916	.
chr28	26329804	26330305	D4_seicific_peak1917	peak1917	.
chr28	27405802	27406303	D4_seicific_peak1918	peak1918	.
chr28	27440503	27441004	D4_seicific_peak1919	peak1919	.
chr28	28112189	28112690	D4_seicific_peak1920	peak1920	.
chr28	28191844	28192345	D4_seicific_peak1921	peak1921	.
chr28	29172528	29173029	D4_seicific_peak1922	peak1922	.
chr28	29836297	29836798	D4_seicific_peak1923	peak1923	.
chr28	30211447	30211948	D4_seicific_peak1924	peak1924	.
chr28	30226187	30226688	D4_seicific_peak1925	peak1925	.
chr28	30491783	30492284	D4_seicific_peak1926	peak1926	.
chr28	30823287	30823788	D4_seicific_peak1927	peak1927	.
chr28	31050097	31050598	D4_seicific_peak1928	peak1928	.
chr28	31348711	31349212	D4_seicific_peak1929	peak1929	.
chr28	31675989	31676490	D4_seicific_peak1930	peak1930	.
chr28	31849045	31849546	D4_seicific_peak1931	peak1931	.
chr28	32102642	32103143	D4_seicific_peak1932	peak1932	.
chr28	32104230	32104731	D4_seicific_peak1933	peak1933	.
chr28	32951574	32952075	D4_seicific_peak1934	peak1934	.
chr28	33630841	33631342	D4_seicific_peak1935	peak1935	.
chr28	34015231	34015732	D4_seicific_peak1936	peak1936	.
chr28	34254615	34255116	D4_seicific_peak1937	peak1937	.
chr28	34547971	34548472	D4_seicific_peak1938	peak1938	.
chr28	34568171	34568672	D4_seicific_peak1939	peak1939	.
chr28	35108834	35109335	D4_seicific_peak1940	peak1940	.
chr28	35796114	35796615	D4_seicific_peak1941	peak1941	.
chr28	41243929	41244430	D4_seicific_peak1942	peak1942	.
chr28	42046948	42047449	D4_seicific_peak1943	peak1943	.
chr28	42092299	42092800	D4_seicific_peak1944	peak1944	.
chr28	43389009	43389510	D4_seicific_peak1945	peak1945	.
chr28	44303018	44303519	D4_seicific_peak1946	peak1946	.
chr28	45192124	45192625	D4_seicific_peak1947	peak1947	.
chr28	45431636	45432137	D4_seicific_peak1948	peak1948	.
chr28	45787586	45788087	D4_seicific_peak1949	peak1949	.
chr29	611866	612367	D4_seicific_peak1950	peak1950	.
chr29	2099400	2099901	D4_seicific_peak1951	peak1951	.
chr29	4567115	4567616	D4_seicific_peak1952	peak1952	.
chr29	7740287	7740788	D4_seicific_peak1953	peak1953	.
chr29	8563993	8564494	D4_seicific_peak1954	peak1954	.
chr29	8564916	8565417	D4_seicific_peak1955	peak1955	.
chr29	8600959	8601460	D4_seicific_peak1956	peak1956	.
chr29	8642186	8642687	D4_seicific_peak1957	peak1957	.
chr29	8998484	8998985	D4_seicific_peak1958	peak1958	.
chr29	9022617	9023118	D4_seicific_peak1959	peak1959	.
chr29	9380782	9381283	D4_seicific_peak1960	peak1960	.
chr29	9846623	9847124	D4_seicific_peak1961	peak1961	.
chr29	11982559	11983060	D4_seicific_peak1962	peak1962	.
chr29	11983107	11983608	D4_seicific_peak1963	peak1963	.
chr29	12182098	12182599	D4_seicific_peak1964	peak1964	.
chr29	15396109	15396610	D4_seicific_peak1965	peak1965	.
chr29	16422059	16422560	D4_seicific_peak1966	peak1966	.
chr29	17094917	17095418	D4_seicific_peak1967	peak1967	.
chr29	17122436	17122937	D4_seicific_peak1968	peak1968	.
chr29	17207447	17207948	D4_seicific_peak1969	peak1969	.
chr29	17435953	17436454	D4_seicific_peak1970	peak1970	.
chr29	17629307	17629808	D4_seicific_peak1971	peak1971	.
chr29	22072056	22072557	D4_seicific_peak1972	peak1972	.
chr29	22318667	22319168	D4_seicific_peak1973	peak1973	.
chr29	23627827	23628328	D4_seicific_peak1974	peak1974	.
chr29	23649352	23649853	D4_seicific_peak1975	peak1975	.
chr29	25136823	25137324	D4_seicific_peak1976	peak1976	.
chr29	28149574	28150075	D4_seicific_peak1977	peak1977	.
chr29	29466013	29466514	D4_seicific_peak1978	peak1978	.
chr29	31588371	31588872	D4_seicific_peak1979	peak1979	.
chr29	32436065	32436566	D4_seicific_peak1980	peak1980	.
chr29	34618516	34619017	D4_seicific_peak1981	peak1981	.
chr29	35417064	35417565	D4_seicific_peak1982	peak1982	.
chr29	36732052	36732553	D4_seicific_peak1983	peak1983	.
chr29	36746912	36747413	D4_seicific_peak1984	peak1984	.
chr29	37493974	37494475	D4_seicific_peak1985	peak1985	.
chr29	40440824	40441325	D4_seicific_peak1986	peak1986	.
chr29	41863906	41864407	D4_seicific_peak1987	peak1987	.
chr29	42056029	42056530	D4_seicific_peak1988	peak1988	.
chr29	43077413	43077914	D4_seicific_peak1989	peak1989	.
chr29	43098617	43099118	D4_seicific_peak1990	peak1990	.
chr29	43346638	43347139	D4_seicific_peak1991	peak1991	.
chr29	43391640	43392141	D4_seicific_peak1992	peak1992	.
chr29	43524725	43525226	D4_seicific_peak1993	peak1993	.
chr29	43618243	43618744	D4_seicific_peak1994	peak1994	.
chr29	43619033	43619534	D4_seicific_peak1995	peak1995	.
chr29	43620045	43620546	D4_seicific_peak1996	peak1996	.
chr29	43620658	43621159	D4_seicific_peak1997	peak1997	.
chr29	43621586	43622087	D4_seicific_peak1998	peak1998	.
chr29	43622453	43622954	D4_seicific_peak1999	peak1999	.
chr29	43623066	43623567	D4_seicific_peak2000	peak2000	.
[truncated: 1,022 more rows]
